# Supplementary material for: RESISTANCE TO POWDERY MILDEW8.1 boosts pattern‐triggered immunity against multiple pathogens in Arabidopsis and rice
Source: Plant Biotechnol J. 2017 Jul 27;16(2):428–41. doi: 10.1111/pbi.12782 (PMC5787827; doi:10.1111/pbi.12782)
Supplement: Supplementary file 2 — Table S1 List of the 309 flg22‐/chitin‐inducible and RPW8.1‐up‐regulated genes. [file PBI-16-428-s003.xlsx]

## Sheet: Sheet1
Table S1 List of the 309 flg22-/chitin-inducible and RPW8.1-up-regulated genes.
gene ID	up-regulated folds (LOG2)									COG_class	COG_class_annotation	KEGG_annotation	Swissprot_annotation	nr_annotation
	flg22 treated WT/untreated WT				chitin treated WT/untreated WT				R1Y4/WT
	1 hr	3 hr	6 hr	12 hr	1 hr	3 hr	6 hr	12 hr	un-treated
AT2G45220	-	7.00403	9.04279	8.90304	6.94077	7.39097	6.61393	5.73402	8.11863	--	--	K01051|0.0|ath:AT2G45220|pectinesterase family protein	Pectinesterase 17 (Precursor) GN=F4L23.27 OS=Arabidopsis thaliana (Mouse-ear cress) PE=2 SV=2	putative pectinesterase/pectinesterase inhibitor 17 [Arabidopsis thaliana]
AT5G44420	-	-	2.96825	4.82789	4.15684	1.64584	2.47559	1.63227	7.39832	--	--	--	Defensin-like protein 16 (Precursor) GN=MFC16.8 OS=Arabidopsis thaliana (Mouse-ear cress) PE=2 SV=1	ethylene- and jasmonate-responsive plant defensin [Arabidopsis thaliana]
AT2G14610	-	-	1.11227	7.00817	1.95082	4.69847	4.12779	6.66647	7.29893	[S]	Function unknown	K13449|1e-122|ath:AT2G14610|PR1	Pathogenesis-related protein 1 (Precursor) GN=At2g14610 OS=Arabidopsis thaliana (Mouse-ear cress) PE=1 SV=1	pathogenesis-related protein 1 [Arabidopsis thaliana]
AT4G16260	-	-	5.24042	7.38076	3.3388	2.3632	3.77052	3.77042	6.50436	--	--	--	Glucan endo-1,3-beta-glucosidase major form (Precursor) GN=HGN1 OS=Hevea brasiliensis (Para rubber tree) PE=1 SV=2	putative beta-1,3-endoglucanase that interacts with the 30C02 cyst nematode effector. May play a role in host defense. [Arabidopsis thaliana]
AT5G43580	-	-	6.65545	8.96056	-	-	4.00225	3.66947	5.9889	--	--	--	Inhibitor of trypsin and hageman factor OS=Cucurbita maxima (Pumpkin) PE=1 SV=1	Serine protease inhibitor, potato inhibitor I-type family protein [Arabidopsis thaliana]
AT3G28510	-	-	-	6.09811	-	4.99738	5.2421	7.095	5.77625	[O]	Posttranslational modification, protein turnover, chaperones	--	26S proteasome regulatory subunit 4 homolog A OS=Arabidopsis thaliana (Mouse-ear cress) PE=1 SV=1	AAA-type ATPase family protein [Arabidopsis thaliana]
AT2G37750	-	2.16619	2.86231	3.23281	0.337717	3.30459	2.40265	1.02852	5.55848	--	--	--	--	uncharacterized protein [Arabidopsis thaliana]
AT2G29350	0.0832117	1.6762	3.74529	2.36255	3.66104	2.89202	1.355	1.2388	5.45596	[IQR]	--	--	Tropinone reductase homolog At1g07440 GN=At1g07440 OS=Arabidopsis thaliana (Mouse-ear cress) PE=1 SV=1	senescence-associated protein 13 [Arabidopsis thaliana]
AT1G72300	6.49409	4.76868	5.37666	4.26109	3.83386	5.40108	4.1836	4.84353	5.39731	[RTKL]	--	--	Tyrosine-sulfated glycopeptide receptor 1 GN=PSYR1 OS=Arabidopsis thaliana (Mouse-ear cress) PE=2 SV=1	tyrosine-sulfated glycopeptide receptor 1 [Arabidopsis thaliana]
AT2G43510	-	7.87692	7.42978	8.21142	4.76466	6.93885	6.11416	6.05736	5.34815	--	--	--	Defensin-like protein 195 (Precursor) GN=ATTI1 OS=Arabidopsis thaliana (Mouse-ear cress) PE=1 SV=3	defensin-like protein 195 [Arabidopsis thaliana]
AT4G37430	3.70253	3.56462	-	3.45319	4.4004	4.1444	3.59572	2.95422	5.31367	[Q]	Secondary metabolites biosynthesis, transport and catabolism	K00517|0.0|ath:AT4G37430|CYP91A2 (CYTOCHROME P450 MONOOXYGENASE 91A2)	Cytochrome P450 81F1 GN=F6G17.80 OS=Arabidopsis thaliana (Mouse-ear cress) PE=2 SV=2	cytochrome P450 81F1 [Arabidopsis thaliana]
AT3G55970	-	7.49291	6.3764	5.17148	5.46922	7.3469	6.19696	6.48692	5.30722	[R]	General function prediction only	--	Probable 2-oxoglutarate/Fe(II)-dependent dioxygenase GN=DIOX2 OS=Papaver somniferum (Opium poppy) PE=2 SV=1	jasmonate-regulated protein JRG21 [Arabidopsis thaliana]
AT1G76960	-0.430371	-0.997965	1.43449	3.25549	1.42616	2.95223	3.53745	5.95822	5.28904	--	--	--	--	uncharacterized protein [Arabidopsis thaliana]
AT3G13433	6.7228	2.24669	-	3.5207	4.44893	2.22761	2.52172	1.48248	5.18169	--	--	--	--	uncharacterized protein [Arabidopsis thaliana]
AT3G18250	-	4.31026	8.62881	9.08719	2.99163	5.57557	8.14194	4.68518	5.14904	--	--	--	Pistil-specific extensin-like protein (Precursor) OS=Nicotiana tabacum (Common tobacco) PE=2 SV=1	putative membrane lipoprotein [Arabidopsis thaliana]
AT3G50770	-	-	2.92305	3.33443	3.5256	3.93145	4.66255	4.33518	5.13028	[TZDR]	--	K13448|1e-150|ath:AT3G50770|calmodulin-related protein, putative	Probable calcium-binding protein CML41 GN=CML41 OS=Arabidopsis thaliana (Mouse-ear cress) PE=2 SV=2	putative calcium-binding protein CML41 [Arabidopsis thaliana]
AT3G22910	3.17194	-	2.71036	4.47269	3.01561	3.20014	3.67867	4.5028	5.02903	[P]	Inorganic ion transport and metabolism	K01537|0.0|ath:AT3G22910|calcium-transporting ATPase, plasma membrane-type, putative / Ca(2+)-ATPase, putative (ACA13)	Putative calcium-transporting ATPase 13, plasma membrane-type GN=ACA13 OS=Arabidopsis thaliana (Mouse-ear cress) PE=3 SV=1	putative calcium-transporting ATPase 13 [Arabidopsis thaliana]
AT4G39610	1.93215	3.14483	3.32281	2.74738	1.99305	2.39747	3.01618	-	5.00574	--	--	--	Protein MIZU-KUSSEI 1 GN=MIZ1 OS=Arabidopsis thaliana (Mouse-ear cress) PE=1 SV=1	uncharacterized protein [Arabidopsis thaliana]
AT2G43570	1.58305	2.58004	2.96498	3.20541	4.66352	4.67191	2.66044	3.56042	4.9393	[R]	General function prediction only	--	Basic endochitinase CHB4 (Precursor) OS=Brassica napus (Rape) PE=1 SV=2	chitinase class 4-like protein [Arabidopsis thaliana]
AT5G13080	-	-	3.16715	3.17087	4.30932	2.05367	1.29851	1.26214	4.87418	--	--	--	Probable WRKY transcription factor 75 GN=WRKY75 OS=Arabidopsis thaliana (Mouse-ear cress) PE=2 SV=1	putative WRKY transcription factor 75 [Arabidopsis thaliana]
AT3G57240	3.00198	-	4.55618	4.70584	2.41783	3.98771	5.03732	6.50029	4.80234	--	--	--	Glucan endo-1,3-beta-glucosidase, acidic isoform (Precursor) GN=BG2 OS=Arabidopsis thaliana (Mouse-ear cress) PE=1 SV=2	beta-1,3-glucanase 3 [Arabidopsis thaliana]
AT1G61800	-	3.75096	3.99476	3.3436	5.39586	3.22731	3.43311	1.58858	4.76286	--	--	--	Glucose-6-phosphate/phosphate translocator 2, chloroplastic (Precursor) GN=GPT2 OS=Arabidopsis thaliana (Mouse-ear cress) PE=2 SV=2	glucose-6-phosphate/phosphate translocator 2 [Arabidopsis thaliana]
AT2G28710	-	6.77241	7.08543	8.40494	3.09496	4.65925	6.06999	3.99289	4.76084	--	--	--	Zinc finger protein ZAT12 GN=MMN10.11 OS=Arabidopsis thaliana (Mouse-ear cress) PE=2 SV=1	C2H2-type zinc finger-containing protein [Arabidopsis thaliana]
AT1G12830	3.75699	4.00891	2.85558	4.26109	3.81055	3.84273	4.09577	4.25691	4.7181	--	--	--	Acidic leucine-rich nuclear phosphoprotein 32-related protein GN=At3g50690 OS=Arabidopsis thaliana (Mouse-ear cress) PE=2 SV=1	uncharacterized protein [Arabidopsis thaliana]
AT1G51860	3.85838	6.65555	6.26946	5.89255	6.50112	6.23419	5.66196	5.01082	4.69516	[RTKL]	--	--	Probable LRR receptor-like serine/threonine-protein kinase At1g51860 (Precursor) GN=At1g51860 OS=Arabidopsis thaliana (Mouse-ear cress) PE=2 SV=2	putative LRR receptor-like serine/threonine-protein kinase [Arabidopsis thaliana]
Arab_newGene_443	3.86009	3.30196	3.67613	4.29328	4.49119	4.01503	-	4.56908	4.67407	--	--	--	--	mutator-like transposase-like protein [Arabidopsis thaliana]
AT4G25020	6.18214	4.12202	3.82467	-	4.86392	2.62222	2.07712	-	4.62864	--	--	--	Protein MOS2 GN=MOS2 OS=Arabidopsis thaliana (Mouse-ear cress) PE=2 SV=1	D111/G-patch domain-containing protein [Arabidopsis thaliana]
AT4G23700	-	-	4.16841	4.05118	4.32012	4.8382	3.71842	2.0695	4.58174	[P]	Inorganic ion transport and metabolism	--	Cation/H(+) antiporter 17 GN=CHX17 OS=Arabidopsis thaliana (Mouse-ear cress) PE=1 SV=1	cation/H(+) antiporter 17 [Arabidopsis thaliana]
AT2G24850	3.03194	7.06691	3.31362	3.14186	8.77146	7.13228	3.22275	4.2886	4.52854	[E]	Amino acid transport and metabolism	--	Probable aminotransferase TAT3 GN=TAT3 OS=Arabidopsis thaliana (Mouse-ear cress) PE=2 SV=1	tyrosine aminotransferase 3 [Arabidopsis thaliana]
Arab_newGene_385	4.00212	2.30419	-	-	3.49667	2.11665	2.4984	-	4.48311	[S]	Function unknown	--	Receptor-like protein 12 (Precursor) GN=RLP12 OS=Arabidopsis thaliana (Mouse-ear cress) PE=2 SV=2	putative disease resistance protein [Arabidopsis thaliana]
AT1G21240	-	-	3.16643	4.57046	4.60047	4.68272	3.82518	4.82647	4.4596	[RTKL]	--	--	Wall-associated receptor kinase 3 (Precursor) GN=WAK3 OS=Arabidopsis thaliana (Mouse-ear cress) PE=2 SV=2	wall-associated receptor kinase 3 [Arabidopsis thaliana]
AT4G12490	-	6.75462	11.6028	13.0735	1.24722	7.75446	9.89083	8.17887	4.45818	--	--	--	14 kDa proline-rich protein DC2.15 (Precursor) OS=Daucus carota (Carrot) PE=2 SV=1	Bifunctional inhibitor/lipid-transfer protein/seed storage 2S albumin superfamily protein [Arabidopsis thaliana]
AT5G47850	9.28303	2.48424	2.36699	-	5.48845	2.01204	-	-	4.43114	[RTKL]	--	--	Serine/threonine-protein kinase-like protein CCR4 (Precursor) GN=MCA23.19 OS=Arabidopsis thaliana (Mouse-ear cress) PE=1 SV=1	serine/threonine-protein kinase-like protein CCR4 [Arabidopsis thaliana]
AT5G54960	4.68066	6.34417	7.51535	6.7897	4.86281	6.47428	7.05532	6.97477	4.43002	[GHR]	--	K01568|0.0|ath:AT5G54960|PDC2	Pyruvate decarboxylase 2 GN=PDC2 OS=Arabidopsis thaliana (Mouse-ear cress) PE=2 SV=1	pyruvate decarboxylase-2 [Arabidopsis thaliana]
AT2G29460	0.566654	5.11863	3.81641	3.46514	5.90155	4.62074	2.24824	2.84969	4.3924	[O]	Posttranslational modification, protein turnover, chaperones	K00799|1e-164|ath:AT2G29460|ATGSTU4 (ARABIDOPSIS THALIANA GLUTATHIONE S-TRANSFERASE TAU 4)	Glutathione S-transferase U4 GN=F16P2.16 OS=Arabidopsis thaliana (Mouse-ear cress) PE=2 SV=1	glutathione S-transferase U4 [Arabidopsis thaliana]
AT5G38900	1.18914	3.09378	5.21499	5.13512	4.17792	3.4439	3.11062	1.99741	4.38155	[Q]	Secondary metabolites biosynthesis, transport and catabolism	--	--	Thioredoxin superfamily protein [Arabidopsis thaliana]
AT1G19250	-	-	3.5957	4.32478	4.23511	3.10162	-	3.01888	4.37723	[P]	Inorganic ion transport and metabolism	--	Probable flavin-containing monooxygenase 1 GN=FMO1 OS=Arabidopsis thaliana (Mouse-ear cress) PE=2 SV=1	flavin-dependent monooxygenase 1 [Arabidopsis thaliana]
AT1G79680	6.2214	2.85531	2.63187	2.90511	4.84108	1.64315	-	-	4.37723	[RTKL]	--	--	Wall-associated receptor kinase-like 10 (Precursor) GN=WAKL10 OS=Arabidopsis thaliana (Mouse-ear cress) PE=2 SV=1	wall-associated receptor kinase-like 10 [Arabidopsis thaliana]
AT4G09770	-	2.64429	3.42001	3.89209	3.55396	3.04971	2.6704	2.66199	4.32122	--	--	--	Ubiquitin carboxyl-terminal hydrolase 12 GN=UBP12 OS=Arabidopsis thaliana (Mouse-ear cress) PE=1 SV=2	TRAF-like family protein [Arabidopsis thaliana]
AT5G46350	-	6.68767	6.00942	5.61564	5.76201	4.92719	5.32169	4.40941	4.32122	--	--	--	Probable WRKY transcription factor 8 GN=WRKY8 OS=Arabidopsis thaliana (Mouse-ear cress) PE=2 SV=1	putative WRKY transcription factor 8 [Arabidopsis thaliana]
AT1G14880	-0.600743	0.782166	1.81086	5.71911	2.20798	4.60594	4.75793	5.45331	4.27518	--	--	--	Protein PLANT CADMIUM RESISTANCE 1 GN=PCR1 OS=Arabidopsis thaliana (Mouse-ear cress) PE=1 SV=1	cadmium resistance protein 1 [Arabidopsis thaliana]
AT1G33960	-	1.99751	4.72501	4.40039	3.67793	5.97916	6.45457	5.02194	4.27302	[K]	Transcription	--	Protein AIG1 GN=AIG1 OS=Arabidopsis thaliana (Mouse-ear cress) PE=2 SV=1	protein AIG1 [Arabidopsis thaliana]
AT3G48850	-	5.57321	4.35099	3.66486	5.22302	5.45196	4.06527	1.80194	4.26296	--	--	--	Mitochondrial phosphate carrier protein 2, mitochondrial (Precursor) GN=T21J18_120 OS=Arabidopsis thaliana (Mouse-ear cress) PE=2 SV=1	phosphate transporter 3;2 [Arabidopsis thaliana]
AT1G66560	-	-	3.65321	5.66454	4.27958	3.93531	4.11568	2.9455	4.2385	--	--	--	Probable WRKY transcription factor 64 GN=WRKY64 OS=Arabidopsis thaliana (Mouse-ear cress) PE=2 SV=1	putative WRKY transcription factor 64 [Arabidopsis thaliana]
AT1G19610	-2.694	5.31867	6.28346	6.36255	0.851598	3.70938	6.50506	4.45005	4.2347	--	--	--	Defensin-like protein 19 (Precursor) GN=F14P1.6 OS=Arabidopsis thaliana (Mouse-ear cress) PE=3 SV=2	defensin-like protein 19 [Arabidopsis thaliana]
AT4G21120	1.913	9.6676	9.2664	7.84963	6.92733	8.26861	7.24686	5.70648	4.23426	[E]	Amino acid transport and metabolism	--	Cationic amino acid transporter 1 GN=F7J7.60 OS=Arabidopsis thaliana (Mouse-ear cress) PE=1 SV=1	amino acid transporter 1 [Arabidopsis thaliana]
AT2G34500	-	2.68597	4.18535	1.49588	3.46473	3.19834	2.31097	0.994573	4.22877	[Q]	Secondary metabolites biosynthesis, transport and catabolism	K09832|0.0|ath:AT2G34500|CYP710A1 (cytochrome P450, family 710, subfamily A, polypeptide 1)	Cytochrome P450 710A1 GN=CYP710A1 OS=Arabidopsis thaliana (Mouse-ear cress) PE=1 SV=1	cytochrome P450 710A1 [Arabidopsis thaliana]
AT4G37990	-	8.68672	7.41345	7.18759	6.42678	7.51787	5.69137	5.05554	4.22877	[R]	General function prediction only	--	Cinnamyl alcohol dehydrogenase 8 GN=At4g37990 OS=Arabidopsis thaliana (Mouse-ear cress) PE=1 SV=1	cinnamyl alcohol dehydrogenase 8 [Arabidopsis thaliana]
AT1G54575	0.955944	5.06738	3.74872	6.83727	3.69565	3.85078	2.79102	4.4093	4.18609	--	--	--	--	uncharacterized protein [Arabidopsis thaliana]
AT4G00695	1.62041	-	1.0985	3.43104	4.88179	3.9413	2.86509	4.23905	4.15349	--	--	--	--	uncharacterized protein [Arabidopsis thaliana]
AT3G45060	-	9.23103	8.48672	8.07883	6.99222	2.77403	5.83865	4.71063	4.14395	[P]	Inorganic ion transport and metabolism	--	High affinity nitrate transporter 2.6 GN=NRT2.6 OS=Arabidopsis thaliana (Mouse-ear cress) PE=1 SV=1	high affinity nitrate transporter 2.6 [Arabidopsis thaliana]
AT1G21310	0.50662	1.76102	3.90414	5.82712	2.39182	4.06616	3.53036	5.76928	4.13307	--	--	--	Extensin-3 (Precursor) GN=F16F4.4 OS=Arabidopsis thaliana (Mouse-ear cress) PE=2 SV=3	extensin 3 [Arabidopsis thaliana]
AT5G52720	-	-	1.67244	3.42746	0.377494	2.82177	2.68389	2.48233	4.08387	--	--	--	--	copper transport family protein [Arabidopsis thaliana]
AT4G14630	5.66043	-	4.08248	5.70212	5.64164	4.49429	4.21172	2.57864	4.07255	--	--	--	Germin-like protein subfamily 1 member 8 (Precursor) GN=GLP9 OS=Arabidopsis thaliana (Mouse-ear cress) PE=2 SV=2	germin-like protein subfamily 1 member 8 [Arabidopsis thaliana]
AT5G22570	-	-	3.13389	5.24305	1.99305	3.73068	4.09231	4.47855	4.02329	--	--	--	Probable WRKY transcription factor 38 GN=WRKY38 OS=Arabidopsis thaliana (Mouse-ear cress) PE=1 SV=1	putative WRKY transcription factor 38 [Arabidopsis thaliana]
AT1G28480	7.19621	1.73117	2.22397	4.17903	5.584	3.84101	4.04789	3.69483	4.01563	--	--	--	Glutaredoxin-C9 GN=F3M18.8 OS=Arabidopsis thaliana (Mouse-ear cress) PE=1 SV=1	glutaredoxin-GRX480 [Arabidopsis thaliana]
AT3G22620	-	-	2.7848	4.88554	-	1.77687	3.55239	4.25691	4.00306	--	--	--	Non-specific lipid-transfer protein-like protein At2g13820 (Precursor) GN=At2g13820 OS=Arabidopsis thaliana (Mouse-ear cress) PE=1 SV=1	bifunctional inhibitor/lipid-transfer protein/seed storage 2S albumin-like protein [Arabidopsis thaliana]
AT4G04490	3.13306	4.06232	4.43223	5.67304	8.24936	5.40249	4.64251	5.0227	3.97726	[RTKL]	--	--	Cysteine-rich receptor-like protein kinase 36 (Precursor) GN=CRK36 OS=Arabidopsis thaliana (Mouse-ear cress) PE=3 SV=1	cysteine-rich receptor-like protein kinase 36 [Arabidopsis thaliana]
AT1G06620	5.58251	6.11442	2.67911	3.88485	6.2826	3.74979	1.96284	2.1192	3.93576	[R]	General function prediction only	--	1-aminocyclopropane-1-carboxylate oxidase homolog 1 GN=At1g06620 OS=Arabidopsis thaliana (Mouse-ear cress) PE=2 SV=1	2-oxoglutarate-dependent dioxygenase-like protein [Arabidopsis thaliana]
AT2G45360	-	3.03937	6.80602	8.17371	-	-	5.03732	3.49861	3.93004	--	--	--	--	uncharacterized protein [Arabidopsis thaliana]
AT3G57260	2.06755	0.407005	0.345611	0.814555	4.35307	2.35407	0.376426	2.62238	3.9255	--	--	--	Glucan endo-1,3-beta-glucosidase, acidic isoform (Precursor) GN=BG2 OS=Arabidopsis thaliana (Mouse-ear cress) PE=1 SV=2	glucan endo-1,3-beta-D-glucosidase [Arabidopsis thaliana]
AT5G05600	4.46411	7.31244	4.7103	5.38211	8.18595	5.70535	4.52452	4.91852	3.85384	[R]	General function prediction only	--	Probable 2-oxoglutarate/Fe(II)-dependent dioxygenase GN=DIOX2 OS=Papaver somniferum (Opium poppy) PE=2 SV=1	oxidoreductase, 2OG-Fe(II) oxygenase family protein [Arabidopsis thaliana]
AT4G11655	-	-	3.46598	5.02628	1.71639	3.10162	4.12564	3.30476	3.85314	--	--	--	CASP-like protein At4g11655 GN=At4g11655 OS=Arabidopsis thaliana (Mouse-ear cress) PE=2 SV=1	uncharacterized protein [Arabidopsis thaliana]
AT5G05340	-	6.9892	7.53423	6.78761	3.43702	5.84357	4.1836	4.11623	3.85314	--	--	K00430|0.0|ath:AT5G05340|peroxidase, putative	Peroxidase 52 (Precursor) GN=K18I23.14 OS=Arabidopsis thaliana (Mouse-ear cress) PE=2 SV=1	peroxidase 52 [Arabidopsis thaliana]
AT3G14280	-	3.45619	5.06297	6.42748	3.71093	4.78286	5.03919	5.03412	3.84899	--	--	--	--	uncharacterized protein [Arabidopsis thaliana]
AT1G53620	-	-	4.01653	4.93783	3.3388	2.15472	3.15452	2.62133	3.80357	--	--	--	Mulatexin (Precursor) OS=Morus alba (White mulberry) PE=1 SV=2	uncharacterized protein [Arabidopsis thaliana]
AT3G51440	2.33596	4.5175	4.02792	4.95472	5.0575	3.63858	3.6667	4.14464	3.77305	[G]	Carbohydrate transport and metabolism	--	Strictosidine synthase 1 (Precursor) GN=SS1 OS=Arabidopsis thaliana (Mouse-ear cress) PE=2 SV=2	strictosidine synthase family protein [Arabidopsis thaliana]
AT3G04720	-0.908397	-1.92422	1.43755	3.89368	-0.284291	0.227041	2.23824	2.56685	3.73393	--	--	--	CD-HEL (Precursor) GN=HEL OS=Arabidopsis thaliana (Mouse-ear cress) PE=1 SV=1	pathogenesis-related 4 [Arabidopsis thaliana]
AT5G45000	2.11276	5.0152	4.74364	5.12488	6.20235	4.47333	4.5938	4.08875	3.68235	--	--	--	Vesicle-associated protein 1-4 GN=PVA14 OS=Arabidopsis thaliana (Mouse-ear cress) PE=2 SV=1	TIR-NBS-LRR class disease resistance protein [Arabidopsis thaliana]
AT1G06160	-1.73861	1.17228	3.36222	4.44759	-3.2e-16	1.65781	2.7221	1.56376	3.6631	--	--	--	Ethylene-responsive transcription factor ERF094 GN=F9P14.2 OS=Arabidopsis thaliana (Mouse-ear cress) PE=2 SV=1	ethylene-responsive transcription factor ERF094 [Arabidopsis thaliana]
AT2G30750	-	3.14483	5.08552	6.36711	4.00547	1.84519	2.04545	1.48776	3.61067	[Q]	Secondary metabolites biosynthesis, transport and catabolism	K00517|0.0|ath:AT2G30750|CYP71A12 (cytochrome P450, family 71, subfamily A, polypeptide 12)	Cytochrome P450 71A12 GN=CYP71A12 OS=Arabidopsis thaliana (Mouse-ear cress) PE=2 SV=1	cytochrome P450 71A12 [Arabidopsis thaliana]
AT3G13950	1.9128	5.36136	5.51544	5.27731	4.63042	4.73725	3.84656	2.41912	3.60404	--	--	--	--	uncharacterized protein [Arabidopsis thaliana]
AT3G14060	0.475588	4.4856	4.24494	6.88092	-0.118445	4.77875	5.74683	4.30212	3.59241	--	--	--	--	uncharacterized protein [Arabidopsis thaliana]
AT5G26690	-	-	3.39383	5.80849	2.39699	4.97795	3.94181	5.11688	3.51653	--	--	--	Heavy metal-associated isoprenylated plant protein 26 (Precursor) GN=F20M13.140 OS=Arabidopsis thaliana (Mouse-ear cress) PE=1 SV=1	heavy-metal-associated domain-containing protein [Arabidopsis thaliana]
AT1G15790	-	-	2.94325	4.29027	2.23924	3.2524	4.11568	4.10964	3.49615	--	--	--	Mediator of RNA polymerase II transcription subunit 15a GN=F7H2.12 OS=Arabidopsis thaliana (Mouse-ear cress) PE=1 SV=1	uncharacterized protein [Arabidopsis thaliana]
AT2G44380	4.31371	9.59688	8.37695	7.45907	6.39049	6.91836	6.34422	3.78363	3.48767	--	--	--	Probable nucleoredoxin 1 GN=At1g60420 OS=Arabidopsis thaliana (Mouse-ear cress) PE=1 SV=1	cysteine/histidine-rich C1 domain-containing protein [Arabidopsis thaliana]
AT4G12480	-	6.89046	10.8245	11.8703	0.664844	8.36454	9.83695	7.92495	3.45246	--	--	--	14 kDa proline-rich protein DC2.15 (Precursor) OS=Daucus carota (Carrot) PE=2 SV=1	putative lipid transfer protein [Arabidopsis thaliana]
AT5G22540	4.10513	-	-	-	4.05574	1.38226	1.75332	-	3.43788	--	--	--	UPF0481 protein At3g47200 GN=At3g47200 OS=Arabidopsis thaliana (Mouse-ear cress) PE=1 SV=1	uncharacterized protein [Arabidopsis thaliana]
AT4G09750	2.57761	2.99319	2.96825	2.75429	4.07743	3.46655	2.72073	2.76443	3.41962	[IQR]	--	--	Short-chain dehydrogenase TIC 32, chloroplastic GN=TIC32 OS=Pisum sativum (Garden pea) PE=1 SV=1	Rossmann-fold NAD(P)-binding domain-containing protein [Arabidopsis thaliana]
AT2G14560	-0.763213	-2.6999	2.26994	4.8129	0.252079	4.01172	4.07342	4.48887	3.38739	--	--	--	Protein LURP1 GN=LURP1 OS=Arabidopsis thaliana (Mouse-ear cress) PE=2 SV=1	LURP1 protein [Arabidopsis thaliana]
AT1G45145	3.09684	3.68269	1.91413	3.34483	4.98868	2.76363	2.50244	2.86793	3.38209	[OC]	--	--	Thioredoxin H5 GN=F27F5.21 OS=Arabidopsis thaliana (Mouse-ear cress) PE=1 SV=1	thioredoxin H5 [Arabidopsis thaliana]
AT1G30700	6.01743	10.1274	9.47111	7.78496	7.81802	6.1762	5.20483	1.6983	3.37339	[C]	Energy production and conversion	--	Reticuline oxidase-like protein (Precursor) GN=At4g20830 OS=Arabidopsis thaliana (Mouse-ear cress) PE=1 SV=2	FAD-binding Berberine family protein [Arabidopsis thaliana]
AT3G60961	0.814001	-0.804541	1.32746	4.11654	2.01624	3.12351	3.44496	3.1083	3.352	[F]	Nucleotide transport and metabolism	--	UMP-CMP kinase GN=PYR6 OS=Arabidopsis thaliana (Mouse-ear cress) PE=1 SV=1	P-loop containing nucleoside triphosphate hydrolases superfamily protein [Arabidopsis thaliana]
AT5G20830	3.52829	3.21563	2.3834	2.67911	4.63057	2.71675	2.4414	3.11038	3.35113	[M]	Cell wall/membrane/envelope biogenesis	K00695|0.0|ath:AT5G20830|SUS1	Sucrose synthase 1 GN=SUS1 OS=Arabidopsis thaliana (Mouse-ear cress) PE=1 SV=3	sucrose synthase 1 [Arabidopsis thaliana]
AT1G01680	-	-	3.66301	5.29448	6.00856	4.8538	4.47707	4.47855	3.32739	--	--	--	U-box domain-containing protein 54 GN=PUB54 OS=Arabidopsis thaliana (Mouse-ear cress) PE=2 SV=1	U-box domain-containing protein 54 [Arabidopsis thaliana]
AT4G34410	10.8429	1.77528	-	-	5.0918	-	-	1.26214	3.28197	--	--	--	Ethylene-responsive transcription factor ERF109 GN=ERF109 OS=Arabidopsis thaliana (Mouse-ear cress) PE=1 SV=1	ethylene-responsive transcription factor ERF109 [Arabidopsis thaliana]
AT3G02840	11.044	4.76819	3.85027	2.82885	7.8122	2.33352	2.0971	1.20765	3.26468	--	--	--	U-box domain-containing protein 21 GN=PUB21 OS=Arabidopsis thaliana (Mouse-ear cress) PE=2 SV=1	uncharacterized protein [Arabidopsis thaliana]
AT1G74010	3.47705	9.44182	8.76458	9.64488	6.78918	8.19767	6.89529	6.18102	3.24747	[G]	Carbohydrate transport and metabolism	K01757|0.0|ath:AT1G74010|strictosidine synthase family protein	Strictosidine synthase 1 (Precursor) GN=SS1 OS=Arabidopsis thaliana (Mouse-ear cress) PE=2 SV=2	strictosidine synthase-like protein [Arabidopsis thaliana]
AT1G26420	4.72596	7.15361	7.02863	6.02025	6.78591	5.60447	5.28368	3.8456	3.23507	[C]	Energy production and conversion	--	Reticuline oxidase-like protein (Precursor) GN=At4g20830 OS=Arabidopsis thaliana (Mouse-ear cress) PE=1 SV=2	FAD-binding and BBE domain-containing protein [Arabidopsis thaliana]
AT5G60900	4.92771	1.99708	2.81525	2.8108	3.42697	3.52022	2.91046	4.17057	3.20223	[RTKL]	--	--	G-type lectin S-receptor-like serine/threonine-protein kinase RLK1 (Precursor) GN=RLK1 OS=Arabidopsis thaliana (Mouse-ear cress) PE=2 SV=2	receptor-like protein kinase 1 [Arabidopsis thaliana]
AT1G13470	1.62454	2.65814	3.21223	4.81004	5.25758	4.74699	5.06669	5.41029	3.18183	--	--	--	--	uncharacterized protein [Arabidopsis thaliana]
AT5G26340	4.84505	6.57119	7.0998	7.37252	5.7508	6.24557	5.97242	5.52309	3.17871	[GEPR]	--	--	Sugar transport protein 13 GN=F9D12.17 OS=Arabidopsis thaliana (Mouse-ear cress) PE=1 SV=2	sugar transport protein 13 [Arabidopsis thaliana]
AT3G44860	5.22861	5.61583	2.55578	2.60533	8.06774	4.05064	3.81311	3.29434	3.16831	--	--	--	Probable S-adenosylmethionine-dependent methyltransferase At5g37990 GN=At5g37990 OS=Arabidopsis thaliana (Mouse-ear cress) PE=2 SV=2	farnesoic acid carboxyl-O-methyltransferase [Arabidopsis thaliana]
AT3G26830	1.98248	0.436004	0.454864	1.30497	3.94307	1.12227	0.664711	0.444564	3.1648	[Q]	Secondary metabolites biosynthesis, transport and catabolism	K00517|0.0|ath:AT3G26830|PAD3	Bifunctional dihydrocamalexate synthase/camalexin synthase GN=MDJ14.15 OS=Arabidopsis thaliana (Mouse-ear cress) PE=1 SV=1	bifunctional dihydrocamalexate synthase/camalexin synthase [Arabidopsis thaliana]
AT5G17860	1.30281	4.03995	4.03254	4.19157	2.98845	5.22884	4.31855	2.91804	3.15941	[P]	Inorganic ion transport and metabolism	K13754|0.0|ath:AT5G17860|CAX7	Cation/calcium exchanger 1 OS=Arabidopsis thaliana (Mouse-ear cress) PE=2 SV=1	calcium exchanger 7 [Arabidopsis thaliana]
AT1G70170	6.24955	5.76093	4.64086	5.95248	4.82261	2.83406	3.59125	1.26214	3.13643	--	--	--	Metalloendoproteinase 1 (Precursor) OS=Glycine max (Soybean) PE=1 SV=2	matrix metalloproteinase [Arabidopsis thaliana]
AT5G10625	2.02528	7.69516	6.43901	6.26336	5.77225	6.10356	4.7473	3.86583	3.13643	--	--	--	Flowering-promoting factor 1-like protein 2 GN=FLP2 OS=Arabidopsis thaliana (Mouse-ear cress) PE=2 SV=1	uncharacterized protein [Arabidopsis thaliana]
AT2G13810	-	-	2.9019	2.48841	4.4134	2.60671	1.15385	0.328721	3.11855	[E]	Amino acid transport and metabolism	K10206|0.0|ath:AT2G13810|ALD1	Aminotransferase ALD1 GN=ALD1 OS=Arabidopsis thaliana (Mouse-ear cress) PE=1 SV=2	AGD2-like defense response protein 1 [Arabidopsis thaliana]
AT3G47480	0.792934	5.13684	6.01349	6.62993	4.37964	5.75927	5.70678	4.56194	3.11583	[TZDR]	--	K13448|1e-129|ath:AT3G47480|calcium-binding EF hand family protein	Probable calcium-binding protein CML47 GN=CML47 OS=Arabidopsis thaliana (Mouse-ear cress) PE=2 SV=1	putative calcium-binding protein CML47 [Arabidopsis thaliana]
AT3G46690	4.2166	2.42188	4.54632	4.35448	4.63014	2.66746	3.18488	2.083	3.09941	--	--	--	UDP-glycosyltransferase 76E4 GN=UGT76E4 OS=Arabidopsis thaliana (Mouse-ear cress) PE=2 SV=1	UDP-glycosyltransferase 76E4 [Arabidopsis thaliana]
AT2G32680	2.52271	1.78988	0.829255	1.44235	5.4324	2.57758	1.73983	3.29076	3.07045	[S]	Function unknown	--	Receptor-like protein 12 (Precursor) GN=RLP12 OS=Arabidopsis thaliana (Mouse-ear cress) PE=2 SV=2	receptor like protein 23 [Arabidopsis thaliana]
AT2G04450	-0.956554	0.315942	4.10458	5.47613	3.43514	4.37013	4.76994	4.84889	3.06613	[LR]	--	--	Nudix hydrolase 6 GN=T1O3.14 OS=Arabidopsis thaliana (Mouse-ear cress) PE=1 SV=1	nudix hydrolase 6 [Arabidopsis thaliana]
AT1G15520	-	3.23215	2.47646	1.51704	4.65624	5.61017	3.4433	2.40344	3.06169	[V]	Defense mechanisms	--	ABC transporter G family member 40 GN=T16N11.3 OS=Arabidopsis thaliana (Mouse-ear cress) PE=1 SV=1	ABC transporter G family member 40 [Arabidopsis thaliana]
AT5G59320	-	2.70628	4.5888	6.41793	0.611182	5.00644	7.00802	7.45135	3.05559	--	--	--	Non-specific lipid-transfer protein 3 (Precursor) GN=LTP3 OS=Arabidopsis thaliana (Mouse-ear cress) PE=3 SV=1	non-specific lipid-transfer protein 3 [Arabidopsis thaliana]
AT2G16660	2.31753	2.19859	2.48238	3.26124	3.64722	0.620862	2.74523	3.24226	3.05334	[GEPR]	--	--	--	Major facilitator superfamily protein [Arabidopsis thaliana]
AT5G17760	1.77549	0.796639	3.56363	4.36904	3.32993	4.35691	4.41385	5.65969	3.03398	[O]	Posttranslational modification, protein turnover, chaperones	--	26S protease regulatory subunit 8 homolog B GN=F28I16.150 OS=Arabidopsis thaliana (Mouse-ear cress) PE=1 SV=1	P-loop containing nucleoside triphosphate hydrolases superfamily protein [Arabidopsis thaliana]
AT5G62480	3.6979	3.54301	3.09986	3.24246	3.21952	2.83406	1.52447	-	3.03055	[O]	Posttranslational modification, protein turnover, chaperones	--	Glutathione S-transferase U9 GN=K19B1.9 OS=Arabidopsis thaliana (Mouse-ear cress) PE=2 SV=1	glutathione S-transferase tau 9 [Arabidopsis thaliana]
AT3G49120	3.36864	1.98927	3.19629	5.27064	4.01784	2.56518	3.5106	4.71645	3.02837	--	--	K00430|0.0|ath:AT3G49120|PRXCB	Peroxidase 34 (Precursor) OS=Arabidopsis thaliana (Mouse-ear cress) PE=1 SV=1	peroxidase 34 [Arabidopsis thaliana]
AT2G34600	5.79435	-	-	-	5.1039	-	-	-	3.00427	--	--	--	Protein TIFY 5B GN=T31E10.6 OS=Arabidopsis thaliana (Mouse-ear cress) PE=2 SV=1	jasmonate-zim-domain protein 7 [Arabidopsis thaliana]
AT1G56120	1.44817	-	1.37715	3.60877	2.26941	3.64755	2.9302	5.32364	2.88926	[RTKL]	--	--	Probable LRR receptor-like serine/threonine-protein kinase At1g56130 (Precursor) GN=At1g56130 OS=Arabidopsis thaliana (Mouse-ear cress) PE=1 SV=2	Leucine-rich repeat transmembrane protein kinase [Arabidopsis thaliana]
AT5G13320	1.50262	1.07979	4.57651	4.73781	5.51356	4.7224	3.9896	3.73233	2.88598	--	--	K14487|0.0|ath:AT5G13320|PBS3	4-substituted benzoates-glutamate ligase GH3.12 OS=Arabidopsis thaliana (Mouse-ear cress) PE=1 SV=1	Chain A, Crystal Structure Of Gh3.12 In Complex With Ampcpp
AT4G25070	1.84055	4.51482	3.84411	3.34689	6.23412	4.86066	4.17556	3.64143	2.85106	--	--	--	Nucleolin 1 OS=Oryza sativa subsp. japonica (Rice) PE=2 SV=1	uncharacterized protein [Arabidopsis thaliana]
AT1G67920	4.44634	5.81021	3.85608	4.5627	6.74959	2.64001	3.54527	1.78037	2.77925	--	--	--	--	uncharacterized protein [Arabidopsis thaliana]
AT1G21550	2.17451	6.16945	5.66869	5.97015	6.79975	4.99435	5.05764	4.10104	2.77281	[TZDR]	--	K13448|1e-112|ath:AT1G21550|calcium-binding protein, putative	Probable calcium-binding protein CML44 GN=CML44 OS=Arabidopsis thaliana (Mouse-ear cress) PE=2 SV=2	putative calcium-binding protein CML44 [Arabidopsis thaliana]
AT2G47130	3.00194	3.44324	3.0586	4.15797	3.37378	3.43442	3.48796	3.07983	2.76775	[IQR]	--	--	Short-chain dehydrogenase reductase 3a GN=F14M4 OS=Arabidopsis thaliana (Mouse-ear cress) PE=2 SV=1	short-chain dehydrogenase reductase 3a [Arabidopsis thaliana]
AT4G15610	-0.85093	5.88012	5.40321	5.06508	4.6984	4.72545	4.53466	2.0749	2.75822	--	--	--	CASP-like protein At4g15610 GN=At4g15610 OS=Arabidopsis thaliana (Mouse-ear cress) PE=2 SV=1	uncharacterized protein [Arabidopsis thaliana]
AT1G51890	2.4726	6.68219	6.36765	6.25556	6.48757	6.04848	5.75698	4.65068	2.70872	[RTKL]	--	--	Probable LRR receptor-like protein kinase At1g51890 (Precursor) GN=At1g51890 OS=Arabidopsis thaliana (Mouse-ear cress) PE=2 SV=2	probable LRR receptor-like protein kinase [Arabidopsis thaliana]
AT2G35980	4.26958	4.08338	4.35499	4.2283	4.88578	2.30513	2.94954	1.54549	2.70187	--	--	--	Putative syntaxin-24 GN=SYP24 OS=Arabidopsis thaliana (Mouse-ear cress) PE=3 SV=1	late embryogenesis abundant hydroxyproline-rich glycoprotein [Arabidopsis thaliana]
AT1G72060	1.11229	3.16299	2.30833	1.74874	1.37853	1.11057	2.75115	-0.799244	2.69232	--	--	--	Proteinase inhibitor PSI-1.2 OS=Capsicum annuum (Bell pepper) PE=1 SV=1	serine-type endopeptidase inhibitor [Arabidopsis thaliana]
AT5G50200	1.96809	8.27906	7.77119	7.78429	6.64112	6.5609	6.16233	4.7654	2.68703	--	--	--	High-affinity nitrate transporter 3.1 (Precursor) GN=At5g50200 OS=Arabidopsis thaliana (Mouse-ear cress) PE=1 SV=1	high-affinity nitrate transporter 3.1 [Arabidopsis thaliana]
AT5G24160	1.1363	4.67148	4.79125	4.17393	1.38847	3.77963	3.39208	3.24004	2.67945	[HC]	--	K00511|0.0|ath:AT5G24160|SQE6	Squalene epoxidase 6 GN=K12G2.4 OS=Arabidopsis thaliana (Mouse-ear cress) PE=2 SV=1	Squalene monooxygenase 6 [Arabidopsis thaliana]
AT3G09940	4.30537	4.11373	2.47511	0.860912	6.51753	3.44709	1.53868	-0.247928	2.67502	[R]	General function prediction only	K08232|0.0|ath:AT3G09940|MDHAR	Probable monodehydroascorbate reductase, cytoplasmic isoform 1 GN=At3g09940 OS=Arabidopsis thaliana (Mouse-ear cress) PE=2 SV=1	monodehydroascorbate reductase (NADH) [Arabidopsis thaliana]
AT5G02020	0.0477076	4.08602	3.98862	4.59121	0.645254	3.72626	3.14197	1.12154	2.65626	--	--	--	--	uncharacterized protein [Arabidopsis thaliana]
AT5G18130	0.341195	1.78199	3.64648	3.69557	2.5554	4.77757	4.6393	3.82053	2.65002	--	--	--	--	uncharacterized protein [Arabidopsis thaliana]
AT1G15125	-1.08963	-2.14795	2.37094	2.86825	-1.82683	0.457092	2.46925	1.49337	2.64771	--	--	--	Probable S-adenosylmethionine-dependent methyltransferase At5g38780 GN=At5g38780 OS=Arabidopsis thaliana (Mouse-ear cress) PE=2 SV=1	S-adenosyl-L-methionine-dependent methyltransferase [Arabidopsis thaliana]
AT3G26320	-	-	1.33444	3.17628	-	1.39439	2.02813	2.73334	2.63973	[Q]	Secondary metabolites biosynthesis, transport and catabolism	K00517|0.0|ath:AT3G26320|CYP71B36	Cytochrome P450 71B36 GN=CYP71B36 OS=Arabidopsis thaliana (Mouse-ear cress) PE=3 SV=1	cytochrome P450 71B36 [Arabidopsis thaliana]
AT2G15480	5.77837	2.00181	1.59419	1.6117	4.90022	3.1652	2.36574	2.10055	2.63256	[GC]	--	--	UDP-glycosyltransferase 73B5 GN=UGT73B5 OS=Arabidopsis thaliana (Mouse-ear cress) PE=2 SV=1	UDP-glucosyl transferase 73B5 [Arabidopsis thaliana]
AT5G24200	-1.5011	-1.23796	3.37664	4.43598	1.13019	2.59978	3.46297	3.44604	2.6179	--	--	--	GDSL esterase/lipase At4g10955 GN=At4g10955 OS=Arabidopsis thaliana (Mouse-ear cress) PE=2 SV=1	uncharacterized protein [Arabidopsis thaliana]
AT5G14180	-1.34818	0.389268	4.04349	4.9558	-1.66436	2.23527	4.87326	3.2843	2.61513	[R]	General function prediction only	--	Triacylglycerol lipase 2 (Precursor) GN=LIP2 OS=Arabidopsis thaliana (Mouse-ear cress) PE=2 SV=1	Myzus persicae-induced lipase 1 [Arabidopsis thaliana]
AT4G12290	1.13062	2.25322	3.7981	5.40738	1.78622	4.0461	4.22828	6.17465	2.59724	[Q]	Secondary metabolites biosynthesis, transport and catabolism	--	Primary amine oxidase (Precursor) GN=At1g62810 OS=Arabidopsis thaliana (Mouse-ear cress) PE=2 SV=1	copper amine oxidase family protein [Arabidopsis thaliana]
AT2G29110	6.25004	1.97081	0.668073	1.87261	3.67963	0.611503	1.33687	2.04486	2.58546	[E]	Amino acid transport and metabolism	K05387|0.0|ath:AT2G29110|ATGLR2.8	Glutamate receptor 2.8 (Precursor) GN=T9I4.19 OS=Arabidopsis thaliana (Mouse-ear cress) PE=2 SV=2	glutamate receptor 2.8 [Arabidopsis thaliana]
AT3G51330	0.0630123	5.33505	5.93215	5.78503	4.21724	4.59715	3.98617	4.00029	2.57938	--	--	--	Aspartic proteinase-like protein 1 (Precursor) GN=At5g10080 OS=Arabidopsis thaliana (Mouse-ear cress) PE=1 SV=1	aspartyl protease family protein [Arabidopsis thaliana]
AT4G25110	1.81263	5.79495	5.14793	4.29506	5.31231	4.61841	4.22231	3.20599	2.56863	--	--	--	Metacaspase-2 GN=F13M23.250 OS=Arabidopsis thaliana (Mouse-ear cress) PE=1 SV=1	metacaspase 2 [Arabidopsis thaliana]
AT4G01870	4.30219	2.05478	1.57592	0.643943	3.2319	-0.751175	-0.364537	-1.22211	2.56505	[U]	Intracellular trafficking, secretion, and vesicular transport	--	--	tolB-related protein [Arabidopsis thaliana]
AT3G26840	2.38843	0.771071	0.50658	1.39142	4.41533	2.3921	1.33687	1.92657	2.56132	[I]	Lipid transport and metabolism	--	Acyltransferase-like protein At3g26840, chloroplastic (Precursor) GN=At3g26840 OS=Arabidopsis thaliana (Mouse-ear cress) PE=1 SV=1	phytyl ester synthesis and diacylglycerol acyltransferase activity protein [Arabidopsis thaliana]
AT1G76930	2.38522	9.01285	9.39341	9.33759	5.97463	8.01383	7.88932	7.99956	2.55839	--	--	--	Extensin-1 (Precursor) GN=F22K20.3 OS=Arabidopsis thaliana (Mouse-ear cress) PE=2 SV=2	extensin 4 [Arabidopsis thaliana]
AT3G21520	9.1129	3.71914	1.66833	3.57145	8.53507	3.66293	3.38104	1.16824	2.55087	--	--	--	--	DUF679 domain membrane protein 1 [Arabidopsis thaliana]
AT1G03850	-0.617616	-3.8515	1.24872	3.25265	-0.0361071	1.59805	2.73725	1.29438	2.54072	[O]	Posttranslational modification, protein turnover, chaperones	--	Monothiol glutaredoxin-S13 GN=F21M11.22 OS=Arabidopsis thaliana (Mouse-ear cress) PE=2 SV=2	glutaredoxin ATGRXS13 [Arabidopsis thaliana]
AT1G02450	-0.0441072	4.21577	6.18344	6.80741	4.19307	5.21105	6.22247	4.77287	2.5375	--	--	--	Protein NIM1-INTERACTING 1 GN=NIMIN-1 OS=Arabidopsis thaliana (Mouse-ear cress) PE=1 SV=1	protein NIM1-INTERACTING 1 [Arabidopsis thaliana]
AT2G37130	0.0460222	4.26615	5.05077	5.86942	-0.234154	3.91189	4.22551	4.96199	2.50117	--	--	K00430|0.0|ath:AT2G37130|peroxidase 21 (PER21) (P21) (PRXR5)	Peroxidase 21 (Precursor) GN=T2N18.11 OS=Arabidopsis thaliana (Mouse-ear cress) PE=1 SV=1	peroxidase [Arabidopsis thaliana]
AT4G18170	4.89575	6.18204	4.82764	4.63864	5.51896	3.85238	3.55252	1.52897	2.47355	--	--	--	Probable WRKY transcription factor 28 GN=WRKY28 OS=Arabidopsis thaliana (Mouse-ear cress) PE=2 SV=1	WRKY DNA-binding protein 28 [Arabidopsis thaliana]
AT2G15390	5.53998	3.73428	3.25565	3.21981	5.64449	3.15374	2.75805	2.16619	2.46789	--	--	K13681|0.0|ath:AT2G15390|FUT4	Probable fucosyltransferase 4 GN=FUT4 OS=Arabidopsis thaliana (Mouse-ear cress) PE=2 SV=2	probable fucosyltransferase 4 [Arabidopsis thaliana]
AT4G23140	2.99964	-	-	0.072638	4.22936	2.23658	1.15853	3.30741	2.46628	[RTKL]	--	--	Cysteine-rich receptor-like protein kinase 6 (Precursor) OS=Arabidopsis thaliana (Mouse-ear cress) PE=1 SV=1	cysteine-rich receptor-like protein kinase 6 [Arabidopsis thaliana]
AT5G47220	5.07045	-0.921377	-0.170385	2.15435	3.89807	-0.217458	0.0935213	2.12607	2.45348	--	--	K14517|1e-175|ath:AT5G47220|ERF2	Ethylene-responsive transcription factor 2 GN=MQL5.7 OS=Arabidopsis thaliana (Mouse-ear cress) PE=2 SV=1	ethylene-responsive transcription factor 2 [Arabidopsis thaliana]
AT4G20110	0.111613	2.32161	3.34176	3.94148	3.1904	3.89131	3.72796	4.15637	2.45153	--	--	--	Vacuolar-sorting receptor 7 (Precursor) GN=F18F4.210 OS=Arabidopsis thaliana (Mouse-ear cress) PE=2 SV=2	vacuolar-sorting receptor 7 [Arabidopsis thaliana]
AT4G17500	5.28913	-1.04307	1.17413	1.7212	3.3068	0.0485071	-0.52858	0.778299	2.42201	--	--	K09286|0.0|ath:AT4G17500|ATERF-1 (ETHYLENE RESPONSIVE ELEMENT BINDING FACTOR 1)	Ethylene-responsive transcription factor 1A OS=Arabidopsis thaliana (Mouse-ear cress) PE=1 SV=2	ethylene-responsive transcription factor 1A [Arabidopsis thaliana]
AT2G40750	-0.954019	-0.192403	2.66026	3.04469	2.02988	3.14468	2.62846	3.12018	2.4194	--	--	--	Probable WRKY transcription factor 54 GN=WRKY54 OS=Arabidopsis thaliana (Mouse-ear cress) PE=2 SV=2	WRKY DNA-binding protein 54 [Arabidopsis thaliana]
AT3G48080	2.0679	-	0.264882	1.59821	3.32749	2.29588	1.86234	2.79994	2.41736	--	--	--	--	lipase class 3 family protein / disease resistance protein-related protein [Arabidopsis thaliana]
AT3G54950	3.54943	3.24953	3.08646	3.33112	2.66898	2.99064	2.21915	2.6409	2.38108	[R]	General function prediction only	--	Patatin-2-Kuras 2 (Precursor) GN=pat2-k2 OS=Solanum tuberosum (Potato) PE=2 SV=1	patatin-like protein 6 [Arabidopsis thaliana]
AT1G09930	4.88128	5.09333	4.39602	4.30595	7.23685	5.08708	4.41265	2.95575	2.35537	--	--	--	Oligopeptide transporter 2 GN=OPT2 OS=Arabidopsis thaliana (Mouse-ear cress) PE=2 SV=2	oligopeptide transporter 2 [Arabidopsis thaliana]
AT5G43420	6.48519	7.15441	6.01357	5.95638	6.32138	4.42353	4.23286	3.46164	2.35409	--	--	--	RING-H2 finger protein ATL16 GN=ATL16 OS=Arabidopsis thaliana (Mouse-ear cress) PE=2 SV=1	RING-H2 finger protein [Arabidopsis thaliana]
AT1G23850	2.62052	1.72481	1.47269	1.13128	3.54444	1.92895	-	0.663142	2.34824	--	--	--	--	uncharacterized protein [Arabidopsis thaliana]
AT5G45380	1.22656	3.61649	3.66336	3.08538	3.33172	4.15292	3.09195	3.11654	2.32969	[ER]	--	--	Urea-proton symporter DUR3 GN=DUR3 OS=Arabidopsis thaliana (Mouse-ear cress) PE=1 SV=1	urea-proton symporter DUR3 [Arabidopsis thaliana]
AT1G30730	6.33441	6.93078	7.10451	5.54944	4.93829	3.95664	4.66013	1.81659	2.32935	[C]	Energy production and conversion	--	Reticuline oxidase-like protein (Precursor) GN=At4g20830 OS=Arabidopsis thaliana (Mouse-ear cress) PE=1 SV=2	FAD-binding and BBE domain-containing protein [Arabidopsis thaliana]
AT1G72070	2.18932	3.55337	2.49822	1.68842	2.1995	1.36737	2.18943	-0.653857	2.32065	[O]	Posttranslational modification, protein turnover, chaperones	--	Chaperone protein dnaJ 8, chloroplastic (Precursor) GN=F23A5.28 OS=Arabidopsis thaliana (Mouse-ear cress) PE=2 SV=1	chaperone DnaJ-domain containing protein [Arabidopsis thaliana]
AT4G11840	-	0.928988	1.90175	2.88192	3.05049	3.1695	2.96604	3.65574	2.30521	[I]	Lipid transport and metabolism	K01115|0.0|ath:AT4G11840|PLDGAMMA3	Phospholipase D gamma 3 GN=PLDGAMMA3 OS=Arabidopsis thaliana (Mouse-ear cress) PE=2 SV=1	phospholipase D gamma 3 [Arabidopsis thaliana]
AT1G28190	3.69418	4.04235	3.21928	1.94783	4.63254	2.40441	1.31599	0.862091	2.3035	--	--	--	--	uncharacterized protein [Arabidopsis thaliana]
AT1G33560	0.750831	0.44998	2.09805	3.01363	1.08513	2.72142	2.8794	3.53568	2.29469	[S]	Function unknown	--	Disease resistance protein ADR1 GN=ADR1 OS=Arabidopsis thaliana (Mouse-ear cress) PE=2 SV=2	disease resistance protein ADR1 [Arabidopsis thaliana]
AT5G10760	2.71127	1.3205	2.99086	4.49155	2.54319	3.77551	3.20632	5.03938	2.29346	--	--	--	Protein ASPARTIC PROTEASE IN GUARD CELL 1 (Precursor) GN=ASPG1 OS=Arabidopsis thaliana (Mouse-ear cress) PE=1 SV=1	aspartyl protease family protein [Arabidopsis thaliana]
AT4G21920	4.79947	4.55727	4.54571	4.2303	4.15319	2.83455	2.72572	2.37186	2.27896	--	--	--	--	uncharacterized protein [Arabidopsis thaliana]
AT5G50350	2.91307	2.85593	2.1171	1.72064	5.3761	3.15917	1.90935	2.50235	2.27896	--	--	--	--	uncharacterized protein [Arabidopsis thaliana]
AT3G02550	2.95614	4.93783	3.95153	3.2018	4.981	2.97491	3.15128	1.79772	2.26511	--	--	--	LOB domain-containing protein 41 GN=F16B3.18 OS=Arabidopsis thaliana (Mouse-ear cress) PE=2 SV=1	LOB domain-containing protein 41 [Arabidopsis thaliana]
AT1G13990	-0.270069	2.99864	3.07949	3.50605	1.70675	2.52564	3.18844	2.04992	2.24754	--	--	--	--	uncharacterized protein [Arabidopsis thaliana]
AT5G08240	4.03937	3.84529	3.81265	3.91715	5.53299	3.48283	3.3509	1.89851	2.23445	--	--	--	Uncharacterized protein At5g23160 GN=At5g23160 OS=Arabidopsis thaliana (Mouse-ear cress) PE=2 SV=1	uncharacterized protein [Arabidopsis thaliana]
AT3G26210	1.82203	3.49222	4.62327	4.78958	3.38051	4.22621	4.61832	3.60077	2.23435	[Q]	Secondary metabolites biosynthesis, transport and catabolism	K00517|0.0|ath:AT3G26210|CYP71B23	Cytochrome P450 71B23 GN=CYP71B23 OS=Arabidopsis thaliana (Mouse-ear cress) PE=2 SV=1	cytochrome P450 71B23 [Arabidopsis thaliana]
AT3G14620	-0.438604	1.6841	0.725	3.10487	3.32398	2.07979	2.01354	3.77331	2.22493	[Q]	Secondary metabolites biosynthesis, transport and catabolism	--	Secologanin synthase GN=CYP72A1 OS=Catharanthus roseus (Madagascar periwinkle) PE=2 SV=1	cytochrome P450, family 72, subfamily A, polypeptide 8 [Arabidopsis thaliana]
AT2G29120	2.26345	3.04807	2.36291	3.01992	4.57022	3.92716	3.21846	3.44439	2.22313	--	--	--	Glutamate receptor 2.7 (Precursor) GN=GLR2.7 OS=Arabidopsis thaliana (Mouse-ear cress) PE=2 SV=3	glutamate receptor 2.7 [Arabidopsis thaliana]
AT2G25000	-	2.65175	3.55443	4.35412	1.5019	3.92016	3.77681	4.19634	2.21655	--	--	--	Probable WRKY transcription factor 60 GN=WRKY60 OS=Arabidopsis thaliana (Mouse-ear cress) PE=1 SV=1	putative WRKY transcription factor 60 [Arabidopsis thaliana]
AT2G26560	6.01125	0.914176	1.6244	1.45529	5.70557	1.25431	2.77827	1.31707	2.21364	[R]	General function prediction only	--	Patatin-3-Kuras 1 (Precursor) GN=pat3-k1 OS=Solanum tuberosum (Potato) PE=1 SV=1	phospholipase A 2A [Arabidopsis thaliana]
AT2G45760	3.65007	-	2.15035	4.71385	4.44868	2.25243	1.21857	2.55142	2.20354	--	--	--	BON1-associated protein 2 GN=F4I18.26 OS=Arabidopsis thaliana (Mouse-ear cress) PE=1 SV=1	BON1-associated protein 2 [Arabidopsis thaliana]
AT3G23550	2.06988	2.35484	3.02776	2.64488	3.5545	2.26392	2.59293	0.469302	2.19994	[V]	Defense mechanisms	--	MATE efflux family protein LAL5 GN=MDB19.3 OS=Arabidopsis thaliana (Mouse-ear cress) PE=2 SV=1	MATE efflux family protein LAL5 [Arabidopsis thaliana]
AT1G32940	1.10641	2.18336	2.8722	2.68267	4.44421	3.64785	2.72013	2.61286	2.19073	[O]	Posttranslational modification, protein turnover, chaperones	--	Subtilisin-like protease (Precursor) GN=K8K14.8 OS=Arabidopsis thaliana (Mouse-ear cress) PE=1 SV=1	Subtilase 3.5 [Arabidopsis thaliana]
AT2G41705	1.1099	1.03217	3.5656	2.71896	0.216147	3.56599	3.23719	2.54731	2.18645	[D]	Cell cycle control, cell division, chromosome partitioning	--	--	camphor resistance CrcB-like protein [Arabidopsis thaliana]
AT5G40780	3.01786	5.80286	6.73676	7.24636	5.21907	6.02422	5.42456	4.86061	2.18521	--	--	--	Lysine histidine transporter 1 GN=LHT1 OS=Arabidopsis thaliana (Mouse-ear cress) PE=1 SV=1	Lysine histidine transporter 1 [Arabidopsis thaliana]
AT3G29035	0.428675	-	2.5423	3.168	1.28153	1.93685	2.6198	1.50043	2.17805	--	--	--	NAC domain-containing protein 100 GN=NAC100 OS=Arabidopsis thaliana (Mouse-ear cress) PE=2 SV=1	NAC domain-containing protein 3 [Arabidopsis thaliana]
AT1G73480	3.33668	1.27801	0.398392	-1.07671	3.56216	0.27535	1.46866	-0.498736	2.17675	[I]	Lipid transport and metabolism	--	--	alpha/beta-Hydrolases superfamily protein [Arabidopsis thaliana]
AT3G48630	3.6421	1.36838	1.45417	2.04254	3.04232	1.92295	1.59343	0.659366	2.16855	--	--	--	--	uncharacterized protein [Arabidopsis thaliana]
AT4G11890	2.88655	4.71153	4.26328	5.0504	6.00207	5.229	5.28805	4.66779	2.15621	[RTKL]	--	--	Cysteine-rich receptor-like protein kinase 17 (Precursor) GN=F21P8.140 OS=Arabidopsis thaliana (Mouse-ear cress) PE=2 SV=2	protein kinase family protein [Arabidopsis thaliana]
AT1G62300	4.21255	4.13561	3.48818	3.00729	5.28584	2.19758	2.62592	1.90001	2.12646	--	--	--	WRKY transcription factor 6 GN=WRKY6 OS=Arabidopsis thaliana (Mouse-ear cress) PE=1 SV=1	WRKY transcription factor 6 [Arabidopsis thaliana]
AT4G37370	5.79891	2.58077	3.37872	1.78499	3.9507	2.23691	2.12225	0.76052	2.12375	[Q]	Secondary metabolites biosynthesis, transport and catabolism	K00517|0.0|ath:AT4G37370|CYP81D8	Cytochrome P450 81D1 GN=T30G6.3 OS=Arabidopsis thaliana (Mouse-ear cress) PE=2 SV=1	cytochrome P450, family 81, subfamily D, polypeptide 8 [Arabidopsis thaliana]
AT1G57630	2.52144	5.71495	4.41822	4.1389	5.36214	4.32328	4.28665	1.93946	2.12047	--	--	--	Putative disease resistance protein At4g11170 GN=At4g11170 OS=Arabidopsis thaliana (Mouse-ear cress) PE=2 SV=1	Toll-Interleukin-Resistance domain-containing protein [Arabidopsis thaliana]
AT5G40720	-0.690662	-0.0376995	0.961591	2.34012	-0.207198	1.73966	1.35865	2.27182	2.11881	[M]	Cell wall/membrane/envelope biogenesis	--	UPF0392 protein RCOM_0530710 GN=RCOM_0530710 OS=Ricinus communis (Castor bean) PE=3 SV=1	uncharacterized protein [Arabidopsis thaliana]
AT2G04430	2.27941	2.27816	2.74636	4.42467	5.73214	3.88337	2.86508	2.90321	2.11746	[F]	Nucleotide transport and metabolism	--	Nudix hydrolase 5 GN=T1O3.16 OS=Arabidopsis thaliana (Mouse-ear cress) PE=2 SV=3	nudix hydrolase 5 [Arabidopsis thaliana]
AT3G55450	3.6506	4.14357	4.53657	4.56233	4.0736	3.65424	3.98418	3.91739	2.1071	[RTKL]	--	K00924|0.0|ath:AT3G55450|protein kinase, putative	Probable receptor-like protein kinase At3g55450 GN=At3g55450 OS=Arabidopsis thaliana (Mouse-ear cress) PE=1 SV=1	PBS1-like 1 kinase [Arabidopsis thaliana]
AT1G15670	1.02247	4.58567	4.82656	5.27433	4.27813	4.94721	3.96754	2.59756	2.09834	--	--	--	F-box/kelch-repeat protein At1g15670 GN=At1g15670 OS=Arabidopsis thaliana (Mouse-ear cress) PE=2 SV=1	putative F-box/kelch-repeat protein [Arabidopsis thaliana]
AT3G25882	0.721057	1.00219	2.66571	4.25725	1.54061	2.54027	3.38241	2.3702	2.09194	--	--	--	Protein NIM1-INTERACTING 2 GN=NIMIN-2 OS=Arabidopsis thaliana (Mouse-ear cress) PE=1 SV=1	protein NIM1-INTERACTING 2 [Arabidopsis thaliana]
AT3G28540	-0.243072	2.16806	2.56581	3.90161	1.86897	3.80837	3.45389	4.0615	2.09024	--	--	--	26S protease regulatory subunit 6A homolog OS=Oryza sativa subsp. japonica (Rice) PE=2 SV=2	AAA-type ATPase family protein [Arabidopsis thaliana]
AT4G03320	-0.787289	3.12896	3.09106	2.3538	2.07417	3.44709	1.8559	1.02559	2.08447	--	--	--	Protein TIC 20-IV, chloroplastic (Precursor) GN=TIC20-IV OS=Arabidopsis thaliana (Mouse-ear cress) PE=2 SV=1	translocon at the inner envelope membrane of chloroplasts 20-IV [Arabidopsis thaliana]
AT4G23150	0.887472	2.09471	2.76288	3.17852	4.85606	3.93486	3.4478	2.73222	2.07755	[RTKL]	--	--	Cysteine-rich receptor-like protein kinase 7 (Precursor) GN=CRK7 OS=Arabidopsis thaliana (Mouse-ear cress) PE=2 SV=1	cysteine-rich receptor-like protein kinase 7 [Arabidopsis thaliana]
AT3G45620	0.680456	1.59091	2.34179	2.43914	2.81836	2.8075	2.51584	2.96662	2.05169	[R]	General function prediction only	--	Guanine nucleotide-binding protein subunit beta-like protein GN=GBLP OS=Chlamydomonas reinhardtii (Chlamydomonas smithii) PE=1 SV=1	DWD motif protein [Arabidopsis thaliana]
AT4G04220	2.16603	1.65706	1.17762	2.58466	2.33275	2.57575	2.7938	3.38684	2.03904	[S]	Function unknown	--	Receptor-like protein 12 (Precursor) GN=RLP12 OS=Arabidopsis thaliana (Mouse-ear cress) PE=2 SV=2	receptor like protein 46 [Arabidopsis thaliana]
AT3G23110	2.55924	0.0419969	0.901612	0.885225	2.55512	2.98657	1.27639	2.98296	2.03766	[S]	Function unknown	--	Receptor-like protein 12 (Precursor) GN=RLP12 OS=Arabidopsis thaliana (Mouse-ear cress) PE=2 SV=2	receptor like protein 37 [Arabidopsis thaliana]
AT5G03350	-2.23699	-3.57125	0.534383	2.18895	-1.19646	1.55489	1.69072	2.87705	2.03022	--	--	--	Probable L-type lectin-domain containing receptor kinase VII.2 (Precursor) GN=F20O9.40 OS=Arabidopsis thaliana (Mouse-ear cress) PE=1 SV=2	lectin-like protein [Arabidopsis thaliana]
AT2G38860	1.67526	3.42137	3.09558	4.06494	6.26974	2.23877	3.22473	3.03203	2.0244	[R]	General function prediction only	--	Protein DJ-1 homolog D GN=DJ1D OS=Arabidopsis thaliana (Mouse-ear cress) PE=1 SV=1	protease I (pfpI)-like protein YLS5 [Arabidopsis thaliana]
AT5G56960	5.00527	2.48423	-0.120871	-1.01652	4.4169	-0.869013	-0.253809	-1.56257	2.02193	--	--	--	Putative transcription factor bHLH041 GN=MHM17.7 OS=Arabidopsis thaliana (Mouse-ear cress) PE=4 SV=1	putative transcription factor bHLH041 [Arabidopsis thaliana]
AT2G39518	2.63111	10.049	9.82015	9.09116	7.66073	8.39525	8.5843	4.86905	2.0132	--	--	--	CASP-like protein At2g39518 GN=At2g39518 OS=Arabidopsis thaliana (Mouse-ear cress) PE=2 SV=1	uncharacterized protein [Arabidopsis thaliana]
AT4G36040	0.783042	1.95408	2.75318	1.9036	1.15728	2.9003	3.03915	0.153094	2.01137	[O]	Posttranslational modification, protein turnover, chaperones	--	Chaperone protein dnaJ 11, chloroplastic (Precursor) GN=T19K4.170 OS=Arabidopsis thaliana (Mouse-ear cress) PE=1 SV=2	chaperone protein dnaJ 11 [Arabidopsis thaliana]
AT4G21850	2.05703	3.87754	0.260399	0.767577	5.08934	3.3994	1.10505	-0.286442	2.00442	[O]	Posttranslational modification, protein turnover, chaperones	--	Peptide methionine sulfoxide reductase B9 GN=MSRB9 OS=Arabidopsis thaliana (Mouse-ear cress) PE=2 SV=1	methionine sulfoxide reductase B9 [Arabidopsis thaliana]
AT1G74360	3.37553	4.989	3.89553	3.5283	5.69194	3.90574	3.62765	3.79397	2.00365	[RTKL]	--	--	Probable LRR receptor-like serine/threonine-protein kinase At1g74360 (Precursor) GN=At1g74360 OS=Arabidopsis thaliana (Mouse-ear cress) PE=1 SV=1	putative LRR receptor-like serine/threonine-protein kinase [Arabidopsis thaliana]
AT4G35180	4.08219	4.70363	5.54229	5.42761	6.07695	5.66722	4.42904	3.25383	1.99025	--	--	--	Lysine histidine transporter-like 7 GN=At4g35180 OS=Arabidopsis thaliana (Mouse-ear cress) PE=2 SV=2	LYS/HIS transporter 7 [Arabidopsis thaliana]
AT4G36990	3.55703	5.95892	5.19385	4.88014	6.18668	4.17134	3.30653	2.25898	1.98976	--	--	--	Heat stress transcription factor B-1 GN=C7A10.370 OS=Arabidopsis thaliana (Mouse-ear cress) PE=2 SV=2	heat stress transcription factor B-1 [Arabidopsis thaliana]
AT5G01850	1.28173	3.23702	2.43047	2.84317	2.7809	3.08566	1.72069	2.61528	1.98881	[RTKL]	--	--	Serine/threonine-protein kinase HT1 GN=HT1 OS=Arabidopsis thaliana (Mouse-ear cress) PE=1 SV=1	protein kinase family protein [Arabidopsis thaliana]
AT1G35230	2.02963	1.44152	2.80978	4.8252	2.18271	1.87223	3.36734	2.07252	1.98445	--	--	--	Classical arabinogalactan protein 5 (Precursor) GN=AGP5 OS=Arabidopsis thaliana (Mouse-ear cress) PE=2 SV=2	arabinogalactan protein 5 [Arabidopsis thaliana]
AT3G26170	0.938837	0.31455	1.87409	2.29424	2.2489	2.00308	1.89094	2.93753	1.98349	[Q]	Secondary metabolites biosynthesis, transport and catabolism	K00517|0.0|ath:AT3G26170|CYP71B19	Cytochrome P450 71B19 GN=CYP71B19 OS=Arabidopsis thaliana (Mouse-ear cress) PE=2 SV=1	cytochrome P450 71B19 [Arabidopsis thaliana]
AT1G74710	1.45188	1.7146	4.71191	4.67355	5.0989	3.92716	3.98819	3.20175	1.97618	[HQ]	--	K02552|0.0|ath:AT1G74710|EDS16	Isochorismate synthase 1, chloroplastic (Precursor) GN=ICS1 OS=Arabidopsis thaliana (Mouse-ear cress) PE=1 SV=2	Isochorismate synthase 1 [Arabidopsis thaliana]
AT2G04495	4.12916	4.08141	2.87838	2.92008	4.82093	2.97267	2.13607	1.71736	1.90982	--	--	--	--	uncharacterized protein [Arabidopsis thaliana]
AT2G28940	2.13628	1.9758	1.48184	2.29464	2.54453	1.24571	1.24314	2.27979	1.9084	[RTKL]	--	--	Probable receptor-like protein kinase At5g47070 GN=At5g47070 OS=Arabidopsis thaliana (Mouse-ear cress) PE=1 SV=1	protein kinase family protein [Arabidopsis thaliana]
AT3G60420	0.788117	2.01328	2.37529	2.58502	2.51609	3.18373	2.65033	1.87857	1.9068	[G]	Carbohydrate transport and metabolism	--	--	phosphoglycerate mutase family protein [Arabidopsis thaliana]
AT1G65690	4.55898	6.01474	6.4758	6.00565	7.27631	5.0817	4.64699	3.22781	1.88943	--	--	--	Putative syntaxin-24 GN=SYP24 OS=Arabidopsis thaliana (Mouse-ear cress) PE=3 SV=1	late embryogenesis abundant (LEA) hydroxyproline-rich glycoprotein [Arabidopsis thaliana]
AT5G25250	3.52998	3.31778	4.4909	3.70138	6.03547	4.12217	4.20207	2.74159	1.88187	[S]	Function unknown	--	Flotillin-like protein 1 GN=FLOT1 OS=Arabidopsis thaliana (Mouse-ear cress) PE=2 SV=1	Flotillin-like protein 1 [Arabidopsis thaliana]
AT3G51660	3.35567	6.02431	6.37788	5.52874	5.69073	5.11348	5.36064	2.78662	1.88024	--	--	--	--	Tautomerase/MIF superfamily protein [Arabidopsis thaliana]
AT5G20960	0.044252	0.969767	1.98861	2.4071	0.921351	2.665	3.21274	3.45854	1.88005	[F]	Nucleotide transport and metabolism	K11817|0.0|ath:AT5G20960|AAO1	Indole-3-acetaldehyde oxidase GN=F22D1.130 OS=Arabidopsis thaliana (Mouse-ear cress) PE=1 SV=2	aldehyde oxidase 1 [Arabidopsis thaliana]
AT2G06050	5.63197	4.12209	2.84203	2.72634	6.9319	2.97523	2.44747	3.07432	1.87842	[C]	Energy production and conversion	K05894|0.0|ath:AT2G06050|OPR3	12-oxophytodienoate reductase 3 GN=F5K7.19 OS=Arabidopsis thaliana (Mouse-ear cress) PE=1 SV=2	12-oxophytodienoate reductase 3 [Arabidopsis thaliana]
AT1G03290	1.61485	1.45721	1.80208	2.16407	2.86976	2.25606	2.0484	2.4353	1.87535	--	--	--	Putative WEB family protein At1g65010, chloroplastic (Precursor) GN=At1g65010 OS=Arabidopsis thaliana (Mouse-ear cress) PE=1 SV=1	uncharacterized protein [Arabidopsis thaliana]
AT1G73810	2.49529	1.11653	2.21233	3.68784	4.61686	2.454	2.39802	1.84114	1.87433	--	--	--	--	core-2/I-branching beta-1,6-N-acetylglucosaminyltransferase-like protein [Arabidopsis thaliana]
AT1G70810	1.0082	3.09345	3.94978	3.97399	2.59167	2.88578	2.75998	2.76176	1.87344	[R]	General function prediction only	--	Probable ADP-ribosylation factor GTPase-activating protein AGD11 GN=AGD11 OS=Arabidopsis thaliana (Mouse-ear cress) PE=2 SV=1	Calcium-dependent lipid-binding (CaLB domain) family protein [Arabidopsis thaliana]
AT1G53610	4.57952	6.8016	7.05969	6.13586	5.92565	3.84446	6.12055	2.53833	1.86981	--	--	--	--	uncharacterized protein [Arabidopsis thaliana]
AT1G02920	3.65224	6.48365	5.8467	4.71116	6.38681	4.99509	5.14773	2.82346	1.85382	[O]	Posttranslational modification, protein turnover, chaperones	K00799|1e-151|ath:AT1G02920|GSTF7	Glutathione S-transferase F7 GN=F22D16.8 OS=Arabidopsis thaliana (Mouse-ear cress) PE=1 SV=3	glutathione S-transferase 7/11 [Arabidopsis thaliana]
AT3G01830	7.5346	6.5085	3.9945	4.11298	7.0501	2.94709	2.8792	1.67441	1.85325	[TZDR]	--	K13448|1e-102|ath:AT3G01830|calmodulin-related protein, putative	Probable calcium-binding protein CML40 GN=CML40 OS=Arabidopsis thaliana (Mouse-ear cress) PE=1 SV=1	putative calcium-binding protein CML40 [Arabidopsis thaliana]
AT3G26600	-1.16073	-0.265842	1.19856	2.18538	0.6662	2.56471	2.25302	3.05387	1.82559	--	--	--	ARM REPEAT PROTEIN INTERACTING WITH ABF2 GN=ARIA OS=Arabidopsis thaliana (Mouse-ear cress) PE=1 SV=2	armadillo repeat only 4 protein [Arabidopsis thaliana]
AT1G76970	3.48815	3.39834	2.55918	2.90661	5.18551	2.62288	2.29193	2.50632	1.81451	--	--	--	--	Target of Myb protein 1 [Arabidopsis thaliana]
AT1G51760	3.07234	2.75215	0.573846	1.24885	6.05476	1.51341	0.357484	1.67264	1.81366	[R]	General function prediction only	K14664|0.0|ath:AT1G51760|IAR3	IAA-amino acid hydrolase ILR1-like 4 (Precursor) GN=F19C24.4 OS=Arabidopsis thaliana (Mouse-ear cress) PE=1 SV=2	IAA-amino acid hydrolase ILR1-like 4 [Arabidopsis thaliana]
AT1G01500	2.81143	4.27073	4.58365	4.28038	2.63801	3.37867	3.54321	3.27093	1.80891	--	--	--	Uncharacterized protein At1g01500 GN=At1g01500 OS=Arabidopsis thaliana (Mouse-ear cress) PE=2 SV=1	Erythronate-4-phosphate dehydrogenase-like protein [Arabidopsis thaliana]
AT5G53550	1.02337	3.33865	3.14848	2.89823	2.84568	2.9353	2.81489	2.18312	1.79933	[S]	Function unknown	--	Metal-nicotianamine transporter YSL3 GN=YSL3 OS=Arabidopsis thaliana (Mouse-ear cress) PE=2 SV=1	metal-nicotianamine transporter YSL3 [Arabidopsis thaliana]
AT4G03450	1.89849	2.87967	2.97122	2.00527	5.13027	3.41531	2.94475	2.46357	1.7955	[R]	General function prediction only	--	Ankyrin repeat-containing protein At3g12360 GN=At3g12360 OS=Arabidopsis thaliana (Mouse-ear cress) PE=2 SV=1	ankyrin repeat-containing protein [Arabidopsis thaliana]
AT3G28850	6.13519	4.71663	3.93992	3.06238	4.09475	2.22188	2.31952	1.54669	1.78617	--	--	--	Uncharacterized protein At3g28850 GN=At3g28850 OS=Arabidopsis thaliana (Mouse-ear cress) PE=1 SV=1	Glutaredoxin-like protein [Arabidopsis thaliana]
AT5G39050	0.258136	3.69463	3.61936	3.42287	3.77414	4.52018	4.22958	3.9973	1.78412	--	--	--	Phenolic glucoside malonyltransferase 1 GN=PMAT1 OS=Arabidopsis thaliana (Mouse-ear cress) PE=1 SV=1	phenolic glucoside malonyltransferase 1 [Arabidopsis thaliana]
AT1G76760	-0.347895	2.08805	1.40322	2.75484	-1.03915	0.945546	2.20934	0.870536	1.76488	[OC]	--	--	Thioredoxin Y1, chloroplastic (Precursor) GN=At1g76760 OS=Arabidopsis thaliana (Mouse-ear cress) PE=2 SV=1	thioredoxin Y1 [Arabidopsis thaliana]
AT3G25760	4.078	5.94623	2.31013	2.28392	7.31952	4.20912	3.57299	2.34367	1.76457	--	--	K10525|0.0|ath:AT3G25760|AOC1	Allene oxide cyclase 1, chloroplastic (Precursor) OS=Arabidopsis thaliana (Mouse-ear cress) PE=1 SV=1	allene oxide cyclase 1 [Arabidopsis thaliana]
AT1G80440	-0.928817	3.27094	3.52957	2.70561	0.488888	4.16467	3.30592	1.55341	1.75246	--	--	--	F-box/kelch-repeat protein At1g80440 GN=At1g80440 OS=Arabidopsis thaliana (Mouse-ear cress) PE=2 SV=1	F-box/kelch-repeat protein [Arabidopsis thaliana]
AT3G26500	4.92141	6.03991	4.74286	3.9283	6.10696	3.53271	2.40721	1.65688	1.75022	--	--	--	Probable leucine-rich repeat receptor-like protein kinase At1g35710 (Precursor) GN=At1g35710 OS=Arabidopsis thaliana (Mouse-ear cress) PE=2 SV=1	plant intracellular ras group-related LRR 2 [Arabidopsis thaliana]
AT3G59940	-1.26666	3.21299	2.93461	2.28012	1.37625	3.60116	3.54764	2.27771	1.73838	--	--	--	F-box/kelch-repeat protein SKIP20 GN=SKIP20 OS=Arabidopsis thaliana (Mouse-ear cress) PE=1 SV=1	F-box/kelch-repeat protein SKIP20 [Arabidopsis thaliana]
AT1G22180	2.06379	0.878901	0.885346	1.66192	4.26373	1.55143	1.69359	1.44954	1.73802	--	--	--	Patellin-3 GN=PATL3 OS=Arabidopsis thaliana (Mouse-ear cress) PE=1 SV=2	Sec14p-like phosphatidylinositol transfer family protein [Arabidopsis thaliana]
AT5G39090	0.628744	2.99937	2.38848	1.39553	1.44247	2.7767	1.54368	0.77919	1.73802	--	--	--	Phenolic glucoside malonyltransferase 1 GN=PMAT1 OS=Arabidopsis thaliana (Mouse-ear cress) PE=1 SV=1	HXXXD-type acyl-transferase-like protein [Arabidopsis thaliana]
AT5G62150	5.83107	3.36073	3.16158	4.21528	2.58635	2.16205	2.34694	0.185894	1.72634	--	--	--	--	peptidoglycan-binding LysM domain-containing protein [Arabidopsis thaliana]
AT4G18250	1.54291	1.70532	2.41756	4.03066	2.78612	2.90623	3.15657	2.46797	1.71389	[RTKL]	--	--	Probable receptor-like protein kinase At1g67000 (Precursor) GN=At1g67000 OS=Arabidopsis thaliana (Mouse-ear cress) PE=2 SV=2	putative receptor serine/threonine kinase [Arabidopsis thaliana]
AT3G19660	0.68449	4.3708	3.95553	4.61055	2.48041	2.71436	3.56181	1.80823	1.70939	--	--	--	--	uncharacterized protein [Arabidopsis thaliana]
AT3G06500	2.99944	1.35156	2.12943	2.45236	4.47954	1.02937	3.2371	3.25063	1.70882	--	--	--	Alkaline/neutral invertase CINV2 GN=CINV2 OS=Arabidopsis thaliana (Mouse-ear cress) PE=2 SV=1	putative neutral invertase [Arabidopsis thaliana]
AT1G01560	6.32837	0.444976	0.516348	1.64142	4.26403	0.230985	0.97921	0.908416	1.69909	[RTKL]	--	K04371|0.0|ath:AT1G01560|ATMPK11	Mitogen-activated protein kinase 11 GN=MPK11 OS=Arabidopsis thaliana (Mouse-ear cress) PE=1 SV=1	mitogen-activated protein kinase 11 [Arabidopsis thaliana]
AT4G27410	1.93932	0.51705	1.15742	1.66355	3.73046	-0.00957623	1.52452	1.1817	1.69248	--	--	--	NAC domain-containing protein 72 GN=F27G19.10 OS=Arabidopsis thaliana (Mouse-ear cress) PE=2 SV=1	NAC transcription factor RD26 [Arabidopsis thaliana]
AT1G69720	0.608867	2.22361	2.50818	2.8001	2.33892	2.53472	2.24496	2.71314	1.69224	[P]	Inorganic ion transport and metabolism	--	Heme oxygenase 3, chloroplastic (Precursor) GN=HO3 OS=Arabidopsis thaliana (Mouse-ear cress) PE=1 SV=1	heme oxygenase 3 [Arabidopsis thaliana]
AT1G52890	3.13271	2.16508	3.08308	3.09164	3.14545	2.49598	2.69708	2.57191	1.68927	--	--	--	NAC domain-containing protein 19 GN=F14G24.16 OS=Arabidopsis thaliana (Mouse-ear cress) PE=1 SV=1	NAC domain-containing protein 19 [Arabidopsis thaliana]
AT1G10340	4.73606	3.88865	3.69702	3.60358	6.62542	4.08095	3.98639	3.41218	1.68875	[R]	General function prediction only	--	Ankyrin repeat-containing protein At5g02620 GN=At5g02620 OS=Arabidopsis thaliana (Mouse-ear cress) PE=1 SV=1	ankyrin repeat-containing protein [Arabidopsis thaliana]
AT5G02490	2.85909	7.18991	5.76737	5.64513	9.22289	4.93105	4.92496	4.97207	1.67972	[O]	Posttranslational modification, protein turnover, chaperones	K03283|0.0|ath:AT5G02490|heat shock cognate 70 kDa protein 2 (HSC70-2) (HSP70-2)	Probable mediator of RNA polymerase II transcription subunit 37c GN=At5g02490 OS=Arabidopsis thaliana (Mouse-ear cress) PE=1 SV=2	heat shock protein 70 [Arabidopsis thaliana]
AT5G08380	0.0469739	-3.11256	0.638743	2.07369	-0.927968	0.0136211	1.39486	3.27949	1.67972	--	--	K07407|0.0|ath:AT5G08380|AtAGAL1 (Arabidopsis thaliana ALPHA-GALACTOSIDASE 1)	Alpha-galactosidase (Precursor) OS=Coffea arabica (Arabian coffee) PE=1 SV=1	alpha-galactosidase 1 [Arabidopsis thaliana]
AT5G20400	3.64786	1.1844	2.33642	1.88699	3.36697	2.22327	1.95695	1.30595	1.67949	[R]	General function prediction only	--	Protein SRG1 GN=SRG1 OS=Arabidopsis thaliana (Mouse-ear cress) PE=2 SV=1	oxidoreductase, 2OG-Fe(II) oxygenase family protein [Arabidopsis thaliana]
AT5G39670	2.91309	1.58405	2.16786	3.25591	3.46115	2.96623	1.76078	1.58862	1.66974	[TZDR]	--	--	Probable calcium-binding protein CML45 GN=CML45 OS=Arabidopsis thaliana (Mouse-ear cress) PE=1 SV=1	putative calcium-binding protein CML45 [Arabidopsis thaliana]
AT3G28480	0.648509	1.98518	2.58327	3.11825	2.16833	2.0963	2.05594	2.44961	1.65627	--	--	K00472|0.0|ath:AT3G28480|oxidoreductase, 2OG-Fe(II) oxygenase family protein	--	oxoglutarate/iron-dependent oxygenase [Arabidopsis thaliana]
AT1G14870	3.47729	4.01812	4.35492	4.52382	2.9923	1.8478	3.47964	1.04823	1.64138	--	--	--	Protein PLANT CADMIUM RESISTANCE 2 GN=PCR2 OS=Arabidopsis thaliana (Mouse-ear cress) PE=1 SV=1	cadmium resistance protein 2 [Arabidopsis thaliana]
AT4G25840	0.536733	3.7987	2.6841	1.93583	1.32658	3.24348	2.18332	0.77022	1.62473	[R]	General function prediction only	--	--	glycerol-3-phosphatase 1 [Arabidopsis thaliana]
AT2G31865	2.20881	0.879519	1.06638	1.44837	3.22906	0.281499	1.1473	0.904939	1.62243	--	--	--	Probable poly(ADP-ribose) glycohydrolase 2 GN=PARG2 OS=Arabidopsis thaliana (Mouse-ear cress) PE=2 SV=1	poly(ADP-ribose) glycohydrolase 2 [Arabidopsis thaliana]
AT5G42830	2.99788	5.06821	4.1513	2.64032	6.33399	2.56777	2.53593	0.324263	1.59756	--	--	--	Uncharacterized acetyltransferase At3g50280 GN=At3g50280 OS=Arabidopsis thaliana (Mouse-ear cress) PE=1 SV=1	HXXXD-type acyl-transferase-like protein [Arabidopsis thaliana]
AT2G46620	4.80849	3.63572	3.03431	3.06489	3.45819	2.68946	2.12849	1.84046	1.58483	[O]	Posttranslational modification, protein turnover, chaperones	--	26S protease regulatory subunit 8 homolog B GN=F28I16.150 OS=Arabidopsis thaliana (Mouse-ear cress) PE=1 SV=1	P-loop containing nucleoside triphosphate hydrolases superfamily protein [Arabidopsis thaliana]
AT3G21080	1.38086	4.45894	5.43998	6.51433	2.10625	3.3337	4.89353	3.95351	1.54798	--	--	--	ABC transporter G family member 15 GN=MSA6.13 OS=Arabidopsis thaliana (Mouse-ear cress) PE=2 SV=2	ABC transporter-like protein [Arabidopsis thaliana]
AT4G23220	5.12986	2.83817	1.63875	1.03625	5.49492	2.81196	2.29534	1.77363	1.54744	[RTKL]	--	--	Cysteine-rich receptor-like protein kinase 14 (Precursor) GN=CRK14 OS=Arabidopsis thaliana (Mouse-ear cress) PE=2 SV=2	cysteine-rich receptor-like protein kinase 14 [Arabidopsis thaliana]
AT5G28830	2.57595	4.94852	4.03784	2.05875	4.69783	3.8164	2.35793	0.926975	1.54439	--	--	--	--	uncharacterized protein [Arabidopsis thaliana]
AT5G42440	2.9854	4.95028	4.01459	4.07994	3.22136	3.77006	3.46748	2.29351	1.53947	[RTKL]	--	--	Phytosulfokine receptor 1 (Precursor) GN=F5O4.1 OS=Arabidopsis thaliana (Mouse-ear cress) PE=2 SV=4	protein kinase family protein [Arabidopsis thaliana]
AT5G22270	1.01109	4.13974	5.39777	4.46787	2.72493	2.7415	3.40681	1.63445	1.53236	--	--	--	--	uncharacterized protein [Arabidopsis thaliana]
AT1G23390	-1.76357	2.96042	3.41522	2.87593	0.688597	2.31552	3.27298	0.983867	1.53128	--	--	--	F-box/kelch-repeat protein At1g23390 GN=At1g23390 OS=Arabidopsis thaliana (Mouse-ear cress) PE=2 SV=1	F-box/kelch-repeat protein [Arabidopsis thaliana]
AT3G60540	-0.0716464	4.94256	5.06185	4.21012	3.49365	4.21415	5.02823	2.19545	1.52856	--	--	--	Protein transport protein Sec61 subunit beta GN=At2g45070 OS=Arabidopsis thaliana (Mouse-ear cress) PE=2 SV=1	Preprotein translocase Sec, Sec61-beta subunit protein [Arabidopsis thaliana]
AT2G44840	5.44862	-1.31499	-3.20721	-0.120106	3.28134	-2.01285	-2.19909	-1.93955	1.5252	--	--	--	Ethylene-responsive transcription factor 13 GN=T13E15.15 OS=Arabidopsis thaliana (Mouse-ear cress) PE=2 SV=2	ethylene-responsive transcription factor 13 [Arabidopsis thaliana]
AT3G17810	1.17259	3.09455	2.12026	1.3126	3.7012	3.27832	2.09868	1.80387	1.51903	[F]	Nucleotide transport and metabolism	K00207|0.0|ath:AT3G17810|dihydroorotate dehydrogenase family protein / dihydroorotate oxidase family protein (EC:3.5.2.2)	--	putative dihydropyrimidine dehydrogenase [Arabidopsis thaliana]
AT1G76590	1.17339	-1.75792	1.55409	2.52703	1.0864	-0.208138	1.87276	2.56501	1.5145	--	--	--	--	PLATZ transcription factor family protein [Arabidopsis thaliana]
AT4G39030	1.50665	1.3129	1.55744	2.91716	6.20429	3.06666	1.6562	2.10383	1.49789	[V]	Defense mechanisms	--	Enhanced disease susceptibility 5 GN=F19H22.130 OS=Arabidopsis thaliana (Mouse-ear cress) PE=2 SV=1	enhanced disease susceptibility 5 [Arabidopsis thaliana]
AT2G27310	6.88834	1.44328	1.90724	2.93643	3.70581	1.23126	1.89769	1.29328	1.4934	--	--	--	F-box protein At2g27310 GN=At2g27310 OS=Arabidopsis thaliana (Mouse-ear cress) PE=2 SV=1	F-box protein [Arabidopsis thaliana]
AT1G66460	1.34596	4.49114	2.77743	3.62859	2.9053	2.33774	3.16245	2.14665	1.49248	[RTKL]	--	--	Receptor-like cytosolic serine/threonine-protein kinase RBK2 GN=RBK2 OS=Arabidopsis thaliana (Mouse-ear cress) PE=1 SV=1	protein kinase-like protein [Arabidopsis thaliana]
AT1G06000	1.03012	2.85114	1.68823	2.78292	3.22094	1.63285	1.19907	1.98739	1.48551	--	--	--	UDP-glycosyltransferase 89C1 GN=UGT89C1 OS=Arabidopsis thaliana (Mouse-ear cress) PE=2 SV=1	UDP-glycosyltransferase 89C1 [Arabidopsis thaliana]
AT1G15010	5.50246	4.23032	3.56537	3.83908	5.15261	2.05198	4.53645	2.57034	1.47154	--	--	--	--	uncharacterized protein [Arabidopsis thaliana]
AT2G18690	4.13032	3.61084	3.46959	3.61565	4.9647	2.68347	3.03935	1.39033	1.46796	--	--	--	--	uncharacterized protein [Arabidopsis thaliana]
AT4G22305	0.55154	2.99722	2.85715	2.61222	2.20729	2.44985	2.45525	1.80055	1.45515	[R]	General function prediction only	--	--	carboxylesterase [Arabidopsis thaliana]
AT3G29034	2.99026	7.63404	6.51688	6.18331	5.28695	5.57642	5.86627	2.94271	1.44678	--	--	--	--	uncharacterized protein [Arabidopsis thaliana]
AT1G05805	0.322267	2.83712	3.29008	2.48035	2.87513	2.38823	2.49943	1.46653	1.43731	--	--	--	Transcription factor bHLH128 GN=T20M3.7 OS=Arabidopsis thaliana (Mouse-ear cress) PE=1 SV=1	transcription factor bHLH128 [Arabidopsis thaliana]
AT2G39400	4.05687	3.09336	3.68845	2.47207	5.11973	2.26704	2.55067	1.03468	1.42349	[I]	Lipid transport and metabolism	--	--	alpha/beta-Hydrolases superfamily protein [Arabidopsis thaliana]
AT4G34950	-0.993355	-1.19563	0.50409	2.42143	-1.78151	-1.9334	1.57786	3.0279	1.42	[GEPR]	--	--	--	major facilitator family protein [Arabidopsis thaliana]
AT5G11060	-0.257213	1.16486	2.80634	3.03194	-0.886024	2.74213	2.34801	3.24426	1.40846	--	--	--	Homeobox protein knotted-1-like 4 GN=KNAT4 OS=Arabidopsis thaliana (Mouse-ear cress) PE=2 SV=3	homeobox protein knotted-1-like 4 [Arabidopsis thaliana]
AT5G51830	-0.254961	3.39393	3.56679	3.0862	1.5113	3.15315	3.19706	0.965294	1.39797	[G]	Carbohydrate transport and metabolism	K00847|0.0|ath:AT5G51830|pfkB-type carbohydrate kinase family protein (EC:2.7.1.4)	Putative fructokinase-5 GN=At4g10260 OS=Arabidopsis thaliana (Mouse-ear cress) PE=2 SV=1	pfkB-like carbohydrate kinase family protein [Arabidopsis thaliana]
AT5G48657	4.45852	4.1499	3.02017	2.47351	4.79241	2.62268	2.61729	1.34664	1.39756	--	--	--	RPM1-interacting protein 4 GN=RIN4 OS=Arabidopsis thaliana (Mouse-ear cress) PE=1 SV=1	defense protein-like protein [Arabidopsis thaliana]
AT5G52800	0.426658	4.01848	3.90329	5.20178	3.10244	4.12367	3.09312	2.45516	1.39659	--	--	--	--	DNA primase [Arabidopsis thaliana]
AT3G07195	6.37437	4.40809	2.83461	2.02904	4.0237	1.3814	1.24762	-0.092543	1.39247	[RTKL]	--	--	RPM1-interacting protein 4 GN=RIN4 OS=Arabidopsis thaliana (Mouse-ear cress) PE=1 SV=1	RPM1-interacting protein 4 (RIN4) family protein [Arabidopsis thaliana]
AT1G67810	3.46417	1.15411	0.668626	1.41177	3.18517	1.04216	0.259265	0.277284	1.37011	[R]	General function prediction only	--	SufE-like protein, chloroplastic (Precursor) GN=EMB1374 OS=Arabidopsis thaliana (Mouse-ear cress) PE=2 SV=2	sulfur E2 [Arabidopsis thaliana]
AT3G61280	-0.0630245	-0.379531	1.02718	2.76013	0.644986	0.990247	1.5637	2.61147	1.36908	--	--	--	--	uncharacterized protein [Arabidopsis thaliana]
AT2G16600	0.101815	2.17238	3.21335	3.80015	1.31972	2.23276	2.85568	3.31797	1.36089	[O]	Posttranslational modification, protein turnover, chaperones	--	Peptidyl-prolyl cis-trans isomerase CYP19-1 GN=T24I21.1 OS=Arabidopsis thaliana (Mouse-ear cress) PE=1 SV=1	cyclophilin ROC3 [Arabidopsis thaliana]
AT5G20230	3.93989	4.05604	3.76536	4.04183	3.80951	1.72439	3.01601	1.4066	1.35665	[G]	Carbohydrate transport and metabolism	--	Blue copper protein (Precursor) GN=F5O24.120 OS=Arabidopsis thaliana (Mouse-ear cress) PE=1 SV=2	blue-copper-binding protein [Arabidopsis thaliana]
AT2G28400	3.29161	2.29104	1.47275	1.96459	3.39884	1.58651	2.29145	0.368812	1.3355	--	--	--	--	uncharacterized protein [Arabidopsis thaliana]
AT3G26740	-1.3771	-0.482927	3.95862	5.60355	-2.19049	2.51547	5.28056	4.75564	1.32807	--	--	--	Light-regulated protein (Precursor) OS=Oryza sativa subsp. japonica (Rice) PE=2 SV=1	CCR-like protein [Arabidopsis thaliana]
AT4G32940	0.834613	1.47099	2.86428	3.36243	1.06872	2.94024	3.16841	3.36113	1.30878	--	--	K01369|0.0|ath:AT4G32940|GAMMA-VPE (GAMMA VACUOLAR PROCESSING ENZYME)	Vacuolar-processing enzyme gamma-isozyme (Precursor) GN=At4g32940 OS=Arabidopsis thaliana (Mouse-ear cress) PE=2 SV=2	vacuolar-processing enzyme gamma [Arabidopsis thaliana]
AT1G10410	1.97172	3.17557	2.87075	1.78499	3.90644	2.58067	2.32666	1.09276	1.30367	--	--	--	--	uncharacterized protein [Arabidopsis thaliana]
AT3G15518	6.70054	6.98113	4.58572	4.12788	6.18561	3.15432	3.84345	0.776674	1.29121	--	--	--	--	uncharacterized protein [Arabidopsis thaliana]
AT3G18830	1.16479	4.15796	3.76034	3.35802	2.08006	2.76499	1.82647	2.2601	1.2836	[GEPR]	--	--	Polyol transporter 5 GN=PLT5 OS=Arabidopsis thaliana (Mouse-ear cress) PE=1 SV=2	polyol transporter 5 [Arabidopsis thaliana]
AT3G13330	0.699567	2.63018	2.32425	2.25266	3.22913	3.57833	3.19132	3.41456	1.28347	--	--	K06699|0.0|ath:AT3G13330|binding	Proteasome activator subunit 4 GN=PA200 OS=Arabidopsis thaliana (Mouse-ear cress) PE=2 SV=2	proteasome activating protein 200 [Arabidopsis thaliana]
AT5G23850	1.7902	1.67606	0.114319	0.337213	3.37864	0.384316	0.205781	0.909002	1.27272	--	--	--	--	uncharacterized protein [Arabidopsis thaliana]
AT5G22060	1.94331	3.41644	2.38855	2.12691	5.6369	2.31649	2.23137	2.46297	1.26948	[O]	Posttranslational modification, protein turnover, chaperones	--	Chaperone protein dnaJ 2 (Precursor) OS=Arabidopsis thaliana (Mouse-ear cress) PE=1 SV=2	chaperone protein dnaJ 2 [Arabidopsis thaliana]
AT5G51570	0.193339	-1.23965	1.21146	2.74608	0.0268731	-0.179756	1.6757	2.22863	1.26007	[O]	Posttranslational modification, protein turnover, chaperones	--	Hypersensitive-induced response protein 4 GN=HIR4 OS=Arabidopsis thaliana (Mouse-ear cress) PE=1 SV=1	hypersensitive-induced response protein 4 [Arabidopsis thaliana]
AT1G24145	4.42645	2.77185	2.52881	2.78204	3.21066	2.63274	2.37492	1.37264	1.2514	--	--	--	--	uncharacterized protein [Arabidopsis thaliana]
AT5G15870	5.78314	3.8897	2.42855	1.86869	4.28105	1.12071	0.784446	0.508683	1.25	[M]	Cell wall/membrane/envelope biogenesis	--	Proline-rich receptor-like protein kinase PERK2 GN=PERK2 OS=Arabidopsis thaliana (Mouse-ear cress) PE=2 SV=3	glycosyl hydrolase family 81 protein [Arabidopsis thaliana]
AT5G42020	1.21232	5.42969	5.25635	3.62779	5.11701	5.89258	4.74024	4.41256	1.24652	[O]	Posttranslational modification, protein turnover, chaperones	K09490|0.0|ath:AT5G28540|BIP1	Mediator of RNA polymerase II transcription subunit 37f (Precursor) GN=At5g42020 OS=Arabidopsis thaliana (Mouse-ear cress) PE=1 SV=2	Luminal-binding protein 2 [Arabidopsis thaliana]
AT4G24690	0.520575	1.14106	2.99153	2.90198	0.779831	1.78224	2.56896	2.37842	1.22347	--	--	--	--	autophagy substrate NBR1 [Arabidopsis thaliana]
AT2G33700	0.920189	3.51891	2.67882	1.77478	4.18841	2.1533	1.87175	1.06297	1.21212	[T]	Signal transduction mechanisms	--	Probable protein phosphatase 2C 27 GN=At2g33700 OS=Arabidopsis thaliana (Mouse-ear cress) PE=2 SV=1	putative protein phosphatase 2C 27 [Arabidopsis thaliana]
AT2G43020	0.963395	3.05521	2.31635	2.12206	3.1778	1.8622	1.62894	2.24567	1.20697	--	--	--	Probable polyamine oxidase 2 GN=PAO2 OS=Arabidopsis thaliana (Mouse-ear cress) PE=2 SV=1	putative polyamine oxidase 2 [Arabidopsis thaliana]
AT1G36622	4.11708	4.86607	4.01722	3.78614	3.36481	2.02662	3.24655	-0.630097	1.20671	--	--	--	--	uncharacterized protein [Arabidopsis thaliana]
AT5G57580	1.84444	1.03919	1.78205	1.48087	2.77403	2.57829	1.95554	2.26376	1.18234	--	--	K02183|0.0|ath:AT5G57580|calmodulin-binding protein	--	Calmodulin-binding protein [Arabidopsis thaliana]
AT2G39210	3.43747	5.55833	5.22602	3.83295	4.04683	4.42836	2.94439	1.98723	1.18141	[GEPR]	--	--	--	major facilitator protein [Arabidopsis thaliana]
AT2G27660	7.00901	6.62111	5.34627	3.94055	6.62958	4.51778	3.23323	2.78168	1.18006	--	--	--	Putative membrane protein ycf1 GN=ycf1-B OS=Cucumis sativus (Cucumber) PE=3 SV=2	cysteine/histidine-rich C1 domain-containing protein [Arabidopsis thaliana]
AT5G44568	1.32424	4.11505	4.12944	5.36514	1.0232	3.46102	4.60402	3.27849	1.16201	--	--	--	--	uncharacterized protein [Arabidopsis thaliana]
AT2G01670	4.07139	5.30143	3.83829	3.20547	4.73253	4.60571	3.05951	2.5294	1.15435	[LR]	--	--	Nudix hydrolase 17, mitochondrial (Precursor) GN=T8O11.16 OS=Arabidopsis thaliana (Mouse-ear cress) PE=2 SV=1	nudix hydrolase 17 [Arabidopsis thaliana]
AT5G18480	1.31158	3.33091	2.65585	1.8021	4.32844	2.48263	1.76882	1.16444	1.14912	[M]	Cell wall/membrane/envelope biogenesis	--	Putative glucuronosyltransferase PGSIP6 GN=PGSIP6 OS=Arabidopsis thaliana (Mouse-ear cress) PE=2 SV=1	plant glycogenin-like starch initiation protein 6 [Arabidopsis thaliana]
AT4G26910	1.61073	3.6906	3.43391	2.6666	3.98358	2.67796	1.93004	1.94466	1.11171	[C]	Energy production and conversion	K00658|0.0|ath:AT4G26910|2-oxoacid dehydrogenase family protein (EC:2.3.1.61)	Dihydrolipoyllysine-residue succinyltransferase component of 2-oxoglutarate dehydrogenase complex 2, mitochondrial (Precursor) GN=At4g26910 OS=Arabidopsis thaliana (Mouse-ear cress) PE=1 SV=2	Dihydrolipoamide succinyltransferase [Arabidopsis thaliana]
AT1G80920	1.04543	2.96364	4.2623	3.2189	1.87508	3.3534	3.59896	1.27999	1.04521	[O]	Posttranslational modification, protein turnover, chaperones	--	Chaperone protein dnaJ 8, chloroplastic (Precursor) GN=F23A5.28 OS=Arabidopsis thaliana (Mouse-ear cress) PE=2 SV=1	chaperone protein dnaJ 8 [Arabidopsis thaliana]
AT5G43190	1.41713	4.35971	3.68743	2.56541	3.49365	2.7271	2.67556	1.38849	1.03549	--	--	--	F-box/kelch-repeat protein At5g43190 GN=At5g43190 OS=Arabidopsis thaliana (Mouse-ear cress) PE=2 SV=1	F-box/kelch-repeat protein [Arabidopsis thaliana]
