# Supplementary material for: RESISTANCE TO POWDERY MILDEW8.1 boosts pattern‐triggered immunity against multiple pathogens in Arabidopsis and rice
Source: Plant Biotechnol J. 2017 Jul 27;16(2):428–41. doi: 10.1111/pbi.12782 (PMC5787827; doi:10.1111/pbi.12782)
Supplement: Supplementary file 3 — Table S2 GO term enrichment of the 309 flg22‐/chitin‐inducible and RPW8.1‐ up‐regulated genes. [file PBI-16-428-s002.xlsx]

## Sheet: Sheet1
Table S2 GO term enrichment of the 309 flg22-/chitin-inducible and RPW8.1-up-regulated genes.
GO term	Ontology	Description	Number in input list	Number in BG/Ref	p-value	FDR
GO:0051707	P	response to other organism	38	599	3.1e-22	9.1e-20
GO:0009607	P	response to biotic stimulus	39	638	3e-22	9.1e-20
GO:0051704	P	multi-organism process	38	776	1.4e-18	2.6e-16
GO:0050896	P	response to stimulus	82	4057	1.1e-15	1.7e-13
GO:0006952	P	defense response	33	766	9.5e-15	1.1e-12
GO:0006950	P	response to stress	57	2320	3.3e-14	3.2e-12
GO:0009620	P	response to fungus	13	158	1.1e-09	9.5e-08
GO:0042221	P	response to chemical stimulus	43	2085	1.3e-08	9.2e-07
GO:0009617	P	response to bacterium	14	247	2.3e-08	1.5e-06
GO:0050832	P	defense response to fungus	10	108	3.4e-08	2e-06
GO:0002376	P	immune system process	15	368	4.4e-07	2.1e-05
GO:0006955	P	immune response	15	367	4.3e-07	2.1e-05
GO:0009611	P	response to wounding	11	197	8.7e-07	3.9e-05
GO:0045087	P	innate immune response	14	347	1.2e-06	5e-05
GO:0031347	P	regulation of defense response	7	66	1.8e-06	6.8e-05
GO:0009605	P	response to external stimulus	15	429	2.8e-06	0.0001
GO:0009814	P	defense response, incompatible interaction	9	143	3.5e-06	0.00012
GO:0080134	P	regulation of response to stress	7	83	7.2e-06	0.00023
GO:0009627	P	systemic acquired resistance	6	54	7.7e-06	0.00023
GO:0009753	P	response to jasmonic acid stimulus	9	215	7.5e-05	0.0022
GO:0010033	P	response to organic substance	25	1342	8.6e-05	0.0024
GO:0042742	P	defense response to bacterium	8	177	0.00011	0.003
GO:0048583	P	regulation of response to stimulus	8	188	0.00017	0.0043
GO:0009751	P	response to salicylic acid stimulus	8	200	0.00025	0.0061
GO:0010200	P	response to chitin	7	151	0.00026	0.0061
GO:0009743	P	response to carbohydrate stimulus	8	240	0.00081	0.018
GO:0006468	P	protein amino acid phosphorylation	17	946	0.0017	0.037
GO:0003824	F	catalytic activity	114	9638	1e-06	0.00028
GO:0016491	F	oxidoreductase activity	28	1463	2e-05	0.0028
GO:0016740	F	transferase activity	46	3321	0.00015	0.014
GO:0019825	F	oxygen binding	9	255	0.00026	0.018
GO:0016301	F	kinase activity	27	1641	0.00032	0.018
GO:0030312	C	external encapsulating structure	12	407	0.00013	0.0079
GO:0005618	C	cell wall	12	403	0.00012	0.0079
