# Supplementary material for: RESISTANCE TO POWDERY MILDEW8.1 boosts pattern‐triggered immunity against multiple pathogens in Arabidopsis and rice
Source: Plant Biotechnol J. 2017 Jul 27;16(2):428–41. doi: 10.1111/pbi.12782 (PMC5787827; doi:10.1111/pbi.12782)
Supplement: Supplementary file 4 — Table S3 Primers used in this study. [file PBI-16-428-s001.xlsx]

## Sheet: Sheet1
Table S3 Primers used in this study
primer name	sequence	gene ID
ACTIN2-F	GGTGTCATGGTTGGTATGGGTC	AT3G18780
ACTIN2-R	CCTCTGTGAGTAGAACTGGGTGC	AT3G18780
FRK1-F	TCTGAAGAATCAGCTCAAGGC	AT2G19190
FRK1-R	TGTTGGCTTCACATCTCTGTG	AT2G19190
WRKY29-F	AAGGATCTCCATACCCAAGG	AT4G23550
WRKY29-R	ATCAGCGGATGGGATCATAGG	AT4G23550
PR1-F	TGTAGCTCTTGTAGGTGCTCTTGT	AT2G14610
PR1-R	CACATAATTCCCACGAGGATC	AT2G14610
PR2-F	GCTTCCTTCTTCAACCACACAGC	AT3G57260
PR2-R	CGTTGATGTACCGGAATCTGAC	AT3G57260
EFR-F	TGATGAGGGGTTGAGACTGG	AT5G20480
EFR-R	TTCCTGAGGAGAACTTTGCG	AT5G20480
CERK1-F	AGAGG CCTTGTTGGT GTGTTC	AT3G21630
CERK1-R	ACGTAGCTGCGCATTCTCTTG	AT3G21630
BAK1-F	TGGGTATGGAGTCATGCTTC	AT4G33430
BAK1-R	TTGGTGAACTCTGAGTGCAG	AT4G33430
BIK1-F	ACCGTCTTCTAGTCTACGAG	AT2G39660
BIK1-R	ATTGGACCGTCTCTAGCTAG	AT2G39660
PBL1-F	TTCAAGGTCACCGAGAATGG	AT3G55450
PBL1-R	TTGACGCCTTGATGTCTCTG	AT3G55450
PBL2-F	TCCTTCAGGACTAAGCACAAC	AT1G14370
PBL2-R	AACCTTCAGGCTTAAGCTGC	AT1G14370
At2g45220-F	TCAAAATACGGGTCCGGGTG	AT2G45220
At2g45220-R	AGTGAACGGCACGCTAGATG	AT2G45220
At3g55970-F	ACACAGAGTGATCGTGAACCC	AT3G55970
At3g55970-R	TGCGTACGAATGAATTGACG	AT3G55970
At2g28710-F	AGAGTCAAACCGGTGAAACACG	AT2G28710
At2g28710-R	TCCATTACCACCGCCTGATTTC	AT2G28710
At4g21120-F	TCTTGTACCGCAAGCTAGGG	AT4G21120
At4g21120-R	AGCTGTATCATACGTTGCGTG	AT4G21120
At5g26340-F	TCCCTCTAGAGACACGTTCC	AT5G26340
At5g26340-R	ACTCTCTCAGTCATCTCCTCG	AT5G26340
fls2-R	TTGCACTAGCGAAACAGAGCTTTG	AT5G46330
fls2-F	TCCAGTGTGAACACATTTTTGCAG	AT5G46330
bik1-F	CAGGTCACTTGAATGCAAGAAGCG	AT2G39660
bik1-R	GGGTATGGGACATGTAACCGGAAA	AT2G39660
cerk1-F	GTGAGTCTGCTCGAGGCTCTTG	AT3G21630
cerk1-R	TTATTATCTTTGACGTGAGATGCTG	AT3G21630
LB	TTCATAACCAATCTCGATACAC
Os04g10010-F	AAATGATTTGGGACCAGTCG	Os04g10010
Os04g10010-R	GATGGAATGTCCTCGCAAAC	Os04g10010
OsPR10b-F	AACACGTGTGGTGGCACGTG	Os12g36850
OsPR10b-R	TCATCTTGAGCATGCCGAAG	Os12g36850
OsNAC4-F	TCCTGCCACCATTCTGAGATG	Os01g60020
OsNAC4-R	TTGCAGAATCATGCTTGCCAG	Os01g60020
OsKS4-F	TCGCATTGCGTGTGCAA	Os04g10060
OsKS4-R	TTGGAACTTCCGACATCGAAA	Os04g10060
OsUbi-F	GCCCAAGAAGAAGATCAAGAAC	Os03g13170
OsUbi-R	AGATAACAACGGAAGCATAAAAGTC	Os03g13170
POsPR10 for EcoR1	ACCGAATTCAGAGTGCATAGTATGTTTGTC	Os12g36830
POsPR10 for Kpn1	ACAGGTACCTGGTGATATATCCCCCACCTG	Os12g36830
RPW8.1 P-F for Kpn1	ACAGGTACCATGCCGATTGGTGAGCTTGC
RPW8.1 P-R for Kpn1	ACCGGTACCAGCTCTTATTTTACTACAAGC
RPW8.2-F	TGCTCTTGGACTTGCTCTCAG
RPW8.2-R	TCCGCATTCTCCTCAACAAG
RPW8.1-F	ATAGGGGCTGTTCTTGGAGTTG
RPW8.1-R	TTGTCTGCGTCTGAGTTTCGG
