# Supplementary material for: RESISTANCE TO POWDERY MILDEW8.1 boosts pattern‐triggered immunity against multiple pathogens in Arabidopsis and rice
Source: Plant Biotechnol J. 2017 Jul 27;16(2):428–41. doi: 10.1111/pbi.12782 (PMC5787827; doi:10.1111/pbi.12782)
Supplement: Supplementary file 5 — Table S4 Comparison of some agronomic traits between wild‐type and transgenic lines. [file PBI-16-428-s005.xlsx]

## Sheet: Sheet1
Table S4 Comparison of some agronomic traits between wild type and transgenic lines
Materials	Panice lengh (cm)	Number of grain per panicle	Number of filled grain per panicle	Seed setting Rate (％)	Grain lengeh (mm)	Grain width (mm)	Grain length/width ratio	1000-grain weight
TP309(WT)	20.31±1.643 ab	154.30±44.22	139.50±35.46 a	90.99±6.71 a	7.44±0.01 a	3.60±0.02 a	2.08±0.01 c	29.659±0.338 a
RPW8.1#2	21.8±1.147 a	154.10±24.20	128.00±15.11 ab	83.71±6.66 abc	7.31±0.03 c	3.39±0.02 d	2.16±0.01 a	23.304±0.294 b
RPW8.1#48	18.12±2.171 c	139.70±29.97	115.70±26.97 abc	82.73±9.11 bc	7.35±0.06 bc	3.47±0.03 c	2.13±0.01 b	23.362±0.276 b
RPW8.1#52	17.84±1.952 c	151.10±28.56	125.70±27.37 ab	83.04±7.18 bc	7.38±0.02 ab	3.54±0.02 b	2.10±0.02 c	22.993±0.477 b
RPW8.1#27	18.07±2.138 c	152.50±18.32	130.60±15.48 ab	85.79±4.80 ab	6.91±0.03 d	3.37±0.01 e	2.07±0.01 c	21.997±0.111 c
RPW8.1#54	17.14±2.983 c	140.80±40.98	112.90±29.54 bc	81.03±5.82 bc	6.02±0.04 e	3.31±0.02 e	1.83±0.01 d	21.586±0.171 c
